# Supplementary material for: Desegregation of neuronal predictive processing
Source: Nat Commun. 2026 Mar 13;17:3919. doi: 10.1038/s41467-026-70347-w (PMC13129095; doi:10.1038/s41467-026-70347-w)
Supplement: Supplementary file 4 — Source Data 1 [file 41467_2026_70347_MOESM4_ESM.xls]

## Sheet: Fig1b
\mu = 0			\mu = 0.9
0	0		2.8193	0
0.426863	0		1.85989	0
0	1.30966		13.7625	1.16763
0	0.474742		0	0
0	0		0	0
0	0		1.47491	1.10688
0	0		8.6087	4.38351
0	0		0	0.206715
2.19226	0.369502		7.86568	0
0.611515	2.2068		0.683206	0
0.558753	4.04107		0	0
1.14651	4.56053		4.32641	1.4627
1.81761	0		0.685018	0
1.40317	2.36374		0	0.0974932
0	0		0.809397	0.0219876
0	0		0	0.483112
0	0		0	0
2.20529	0.600924		0	0
0	0		0	0
1.31962	2.12295		0	1.34177
0.0475904	0.347485		4.45893	1.30139
2.55966	4.14629		2.71944	0.577152
2.09276	0		0	0
1.73866	0		0	0
2.58123	1.00665		5.88124	0
0	0.0186008		2.19898	0.192838
0	0		5.52881	2.46261
0.951738	1.36924		3.39252	0.591414
0	0		6.86636	1.12158
0.310515	0		0	0
0	0		0.333157	0.29427
1.15375	0		10.8676	4.89003
1.40011	2.01535		0	0
0.689262	3.32701		5.70031	2.17377
2.5751	4.9162		0	0
1.63147	2.44059		9.09226	1.981
0	0		0	0
0.770001	0.238363		2.72429	0
0	0		3.53818	0
0	0		0.136503	4.38541
0.0281193	3.31299		1.03751	0.0453366
0	0		0.75505	0
0.985464	0.798133		0	0.753986
0	0		3.07234	0
0.229478	0		0.837486	0
0.47807	2.77728		1.05651	0
1.64121	2.17675		8.37119	0
1.21695	0.510494		0	0.698629
0	0		0	3.57198
2.49313	3.51816		0	3.87667
2.25864	1.22154		5.7071	2.94101
0	0.0786067		0	0
0.554126	3.27677		3.28892	0
0	0		0	0.906537
0	3.49025		0	1.3513
1.49479	0.823936		0	0
2.01344	2.73958		0	0
1.37367	4.03891		7.06432	0
0	0		2.51779	1.91604
0.246448	0		1.48171	0
0	0		0	0
1.10934	0.106755		0	2.18475
0	0		0	0.544638
0.990014	2.61931		0	0
0.516689	0		0.688923	0
0	0		0.269131	1.04416
2.85687	1.99061		0	0
0	0		2.38263	0
0	0		0	0.252498
0	0.332735		0	0
0	0		0	1.56935
1.90876	0		2.208	0.656159
0	0		0	4.45632
0	0		6.78704	3.09037
0.135313	0.558961		5.53962	3.19909
0	1.79151		0	1.46543
0	0		3.37046	3.6882
0	0		1.71639	0.963491
0	0.648796		0	2.13825
0.432616	0.137799		0	0
0	0		0	0
0.178347	0		1.6039	2.21619
2.11692	2.71118		0	0
1.20986	2.03296		0.965979	1.26135
7.02133	2.98706		0	0
0	0.506976		0.692628	0
0	2.16639		13.3139	0.283318
0.185412	0		0.542326	0
0	0		0.24742	0
0	0.604087		0	0
2.54445	1.45126		0	0.263404
0	0		0	1.16638
0	0		3.93801	0
1.78409	0		0	0
2.3903	2.53513		6.74613	0
1.46717	2.24333		3.56873	0.507199
0	0		0.326273	2.44576
0	4.48838		2.36862	0.730776
0	0		3.46655	0
0	0.405302		2.87229	0
0.323124	0.135299		1.07726	0
0	0		1.26166	0
1.40371	1.91423		0	1.92832
1.04935	0.981933		0	0
0	0		0.910891	0
0.370338	0		6.27253	0
0	0		3.52028	4.15014
0	0		0	0.62096
0	0		7.25191	2.28232
0	0		0	0
2.73968	3.27101		0.290214	0
0.217528	0.599024		0	0
0	0		2.61844	3.54356
4.03455	6.24427		2.8589	2.20623
0	0		3.52386	0.819571
0.885455	0		9.88285	0.263832
0	0		0	0
0.877347	0		5.49922	0.478677
0	0		3.86052	0.974052
0.0111945	0		6.69479	0.612611
2.70757	2.91703		5.85279	2.81052
0	2.66276		0	0.642431
1.79717	1.65958		0	0
0.347115	0.104964		0	0
0	0		0	0
0	0		0	0
0	0		1.85556	0.296135
2.38485	2.10457		0	0.364642
1.04014	0.310287		4.74264	2.12193
3.69502	4.51086		3.2369	0
5.90633	5.21927		0	4.57759
0	0		0	1.41305
0	0		4.80934	3.53968
0.331895	1.75006		0	0
0	0		0	2.80167
1.00616	2.69042		0	0
0.295854	0.224885		0	0
0	0		0	0.257821
0	2.17858		2.26735	0
0.473008	0.556824		5.74924	0
2.02626	0.841557		8.35995	2.81601
1.43376	1.57348		0	0.40271
0	0		1.76809	1.71163
0	0		0	0
0	0		0	0
0	1.08699		0	1.15395
1.42488	0.621179		12.1284	2.05571
1.60985	2.3857		7.17655	2.30654
0.631601	4.50587		0	0
3.00879	2.17629		0	0
0	0		0	0
0	0		0	0
0	0		0	0
1.02856	4.71474		1.71446	0
1.74335	2.33443		0	0
1.2338	3.53608		4.50131	0
1.39169	0		0	1.05269
1.79974	3.35351		4.92913	0
2.85338	3.40011		0	0
1.90077	3.78562		14.3208	0.671535
2.15474	4.82777		1.29224	0
0	2.97866		0	0.202144
0	0		0	2.93717
0.206044	0		0	2.07374
5.24914	8.4305		4.52832	3.71109
0	0		0.138756	0.402589
0.49544	0		0	0
0	0		4.78437	0.973083
3.31229	5.48885		6.03836	0
0.647561	2.04449		0	0
1.71352	1.87004		0	0
0	0		0	1.82813
0	2.13649		0	1.01296
3.65153	5.97612		0	0
0.6923	1.4192		0	0.177239
0	0		0	0
0	0		0	0
0	0		8.02357	1.26241
0	0		3.36492	0.35291
0	0		0	3.16494
0	0		0	0
0.200389	0		0	1.61431
0	1.85084		0	0
1.08006	2.79461		6.71323	2.49859
0	1.0139		0	0.258223
0.604406	0		0	1.51193
1.77548	4.35292		0	0
0	0		0	0.0599994
0	0		0.00559498	0.677284
0.507597	0		3.13346	0.820324
1.06956	0		3.8689	1.60458
0	0		0	0
0	1.85172		0	0.766119
0.641153	1.02964		5.62005	0
4.48412	1.23289		0	0
0	0		0	1.76743
1.48063	1.27518		2.9146	1.02367
0	0		9.77754	1.40271
0.150396	0		0	0
3.56889	4.53684		4.44201	0
0	0		0.252591	0
0	0		0	0
1.31506	0.399789		0	0.278223
1.74802	1.09177		0	0
2.13808	4.23909		0	2.32477
1.87089	4.03198		0	1.62155
1.40053	2.76957		0	0.986803
2.34435	3.02764		2.36259	2.69003
1.38988	2.54391		3.84561	0.724739
1.63304	0		6.5314	2.45109
0	0		0.294207	0
0	0		0	0
0	0.755587		2.73715	0.7119
0.239831	0		0.600622	0
0.46417	1.26502		0	0
1.21342	0		0	0
0	0		3.88017	0.413867
0	0		0	0
0.843138	0		0	0.938901
0	0		0	0
2.73289	1.04013		0	0
0.592938	0		6.99244	0.483413
0	0		4.60912	0
2.60919	0		0	0
0	0		0.548201	0.811587
3.7148	5.38229		4.3679	1.09048
0	0		1.39173	0.359995
0	0		1.3336	3.1361
0	0		2.52374	0
0	0.985475		0	0.753022
0.838714	2.17724		0	0
1.28235	0.188232		0	0
0	0		0	0.347128
2.10567	0.914166		0.899058	0
1.71013	0.802953		0	0
0	0		0.147574	0.605353
3.46213	3.16964		4.84083	0.216995
1.16012	2.52207		1.25509	1.20013
0	0		0	0
2.20928	3.33174		0	1.14954
1.92236	5.97466		1.81876	1.80209
0.0731639	0.0872864		1.28087	0
2.46025	5.91379		1.64311	0
1.03787	0		0.119639	0
2.11506	2.11724		9.59577	4.33582
1.59725	1.2926		1.86052	0.982605
0.090082	4.23481		9.73466	0
0	0		0.318534	1.73044
0	0.340696		1.12125	2.05571
0	0		1.85884	0
0	0		7.94637	2.02218
3.45652	1.70429		0	1.13098
0	1.72943		0	0.895824
0	0		7.57869	0
0	0		0	0
1.49544	0.355256		3.19073	0.0600912
0	0		5.08819	3.33781
0	0		0	1.87551
0	0		0.585735	0.539459
0	0		0	2.09154
0.903287	0.16984		0	0
0	0		0.405534	4.58007
1.11274	1.90047		4.70334	0
0	0		0	0
0.134854	0		1.82175	0
0.595473	0.256595		5.98196	2.0347
0.857663	0.76018		1.57759	2.04926
0	1.15428		1.7212	0.913795
0	2.21712		0.602955	2.27005
0	0		4.40041	0
2.71515	2.52284		0	0
0	1.27198		1.3988	0
0	0		4.24917	1.15263
2.65706	2.87714		0	0
0.345288	5.42363		0	2.34355
0	0		6.27767	0
3.05971	5.79047		2.83616	0
4.8181	6.01531		0	0.195421
0	0		0	0.786861
0	0		1.55738	0.761639
2.76317	1.18687		4.99423	1.50079
0	0		0	1.43828
0	0		0	5.40093
0	1.12458		0	1.11486
0	0		0	0.352934
0.48777	0.0480754		0	2.33879
0	1.15781		5.07185	0
0	0.768982		0	0
0	0		0	0
0	0		2.57464	0
2.75	4.17354		7.21647	0
3.3301	0.969872		0	0.976494
0	1.44592		0	0
0	0		7.64084	0
0	0		1.64908	0.3905
0	0		0	1.27145
0	0		0	0
1.46852	1.20781		5.49831	5.57455
0	0		1.1562	1.12352
0	0		0	0
0	0		0	0
0	4.05634		0	0
0.110381	0.478112		0	0
0.58904	4.22158		1.94212	0
0	2.47242		0.964788	2.34328
1.33173	3.26701		0	0
1.40404	0		0	0
0	0		0	0
0	0.468095		0	0
0	0		6.89148	2.21089
3.45408	0		0	0
0	1.30716		4.50498	3.10666
0.974046	0		5.53505	0
2.01322	4.16049		2.60956	1.05045
2.91093	0		0	0
0.296324	1.43808		3.62978	2.17198
0	0		0.399872	2.04356
0.512001	0		0	2.90139
1.66127	5.59539		0.410627	0
0	0		9.14933	5.26902
4.49014	4.98242		8.61087	3.26041
0	0		0	0.852131
0	0		3.57675	0
1.61793	1.26066		3.82549	0.03384
0.113135	0		3.77565	0.934887
1.08341	0.469786		0	0.801878
0.847063	3.40105		0.216923	2.64132
2.09072	1.93745		0	1.42086
0	0		2.74505	0.593592
0	0		1.26502	1.51295
1.38224	4.67378		1.13521	0.0810411
0.962781	0.330753		6.92383	3.4736
1.80919	1.29802		0.836545	2.70382
2.57995	3.34085		0	0
0	0		0	0
1.45608	1.96482		0	1.98487
0.462671	1.11284		0	0
0.951608	0.542238		1.59483	0
0.806454	0.91724		0.255277	2.70032
1.59068	0		0	3.40489
0.997366	0.19341		0.228917	0.331026
0	0		2.90988	1.02763
1.04847	1.43915		4.95515	0
1.99417	2.81518		0.800435	0.673358
0	0		0	3.02933
0	0		3.01669	0
0.587124	0		0	0.787252
3.48462	2.89716		0	0
0	0		0	3.10405
2.38414	2.67097		0	1.13723
4.36663	3.9757		0	0
0	0		8.34964	0
1.90448	3.25805		0	0
2.78489	6.03505		0	0.939108
2.97178	6.22063		0	0.730565
0	0.525058		0	0.907823
0.251327	1.649		0	0
0.905069	1.95048		0	0
0	1.56956		0.134034	0
1.10823	3.44971		0	0
0.227317	0		0	1.31915
0.676885	0.747693		0	0
0.444184	0		0	0
2.05697	3.51219		2.79748	0
0.686778	1.13717		0	0
2.13151	1.88256		4.84036	0
0.903696	1.95079		0	0
0.0557708	0		3.71153	0.961195
0.309309	0.129612		0	0
0	0		0	1.37029
0	0		0	1.08763
1.25444	1.19137		0	0.335239
0	2.82291		0	0
0	0		7.16174	0.541826
0.187202	2.2616		12.9814	1.716
0	0		10.1441	2.70166
0.0580995	0		0.742766	0
4.40682	2.5161		0	0
0	0		0	0.850526
0	0		0	2.73379
0	0		0	0
0	0		11.6678	2.18804
0	0		2.53964	2.3503
0	0		0	2.3768
1.53136	0		3.91211	4.01158
2.32237	1.55266		1.08573	1.97576
0	0		0	0
0.873716	0.198303		3.44754	0
0	0		0	1.885
0.160063	0		0	2.49916
0.0804247	0.608703		5.14099	1.4919
0	0		2.77081	0.677073
0	0		0	0
0	0		1.57162	0
0.418915	1.62695		5.60639	0
0.53061	3.20432		5.50952	1.33396
2.02079	4.34394		0	0.396964
0	0		0	0.763041
1.43727	0.404676		0	0
0	0		0	2.96108
1.07925	0		0	1.13551
5.41238	5.57367		7.80687	0.130223
0	0		0	1.23315
1.26828	4.89231		0	1.92771
0	0.307228		9.23266	3.3208
3.08645	4.45197		4.10679	0
0.898481	1.23128		0	0.838841
2.07906	0		0	0.224294
0	1.4967		2.03842	0
0	1.26462		0.390451	2.76534
0.750328	0.529657		0	0
0	0.660552		0	0
0.335642	2.15778		2.97254	0.462285
0	0		0	0
0	0		0	0
0	0		0	0
0	0		0	0
0	0		0	0
0.770995	0.718352		0	1.03463
1.28667	0		0	0
1.4628	5.11947		0.558058	0
0	0.819418		3.64323	1.04143
0	0		5.84273	0.578227
0	0		0	0
0	0		0	0
1.48639	2.10086		0	0
0	0		0	0.0269236
0	0		0	0.651978
0.242832	0.146428		0	0
0	0		2.36007	2.9437
0.311321	0		3.21918	0.607646
0	0		0.763407	0.0565247
0	0		0	0.421124
2.91604	2.41377		5.18653	0
0	0		0	3.13601
0	0		3.78359	0.108533
0	0		1.34901	0
0.252942	0.654962		6.65828	4.99703
0.98254	4.45069		0	0
1.01612	2.57157		0	0
0	0		2.26215	1.42029
0	0		9.06717	0
0	0		0	0
0	1.13878		0	0.815651
0	0		0	2.49883
0.625431	0		0	3.36643
1.06722	1.36464		0.0605414	0
0	0		1.7363	0
0	0		2.85032	2.52132
0.155588	1.61321		0	0
3.49472	0		0	0.679274
0	0		0	0
0	2.40152		0.205624	0.182454
0.35184	0		0	0.0155374
0	4.22665		0	0
0.426103	0.416967		4.32265	0
0.67009	1.09322		0	4.50949
0.909602	0		0	0
0	1.18032		0	0
0	0		9.98256	1.33184
0	0		0.599835	0
1.49901	0		0	0
0	0		0	1.24022
1.06002	4.15864		5.78754	0.462518
1.58149	1.67641		0	0.294211
0	0.62868		0	0
0	0		0	0
0.599941	0.125257		0	0
0	1.19756		0	0.144445
0	0		0	4.72763
0	0		0	0
1.35363	1.16241		0	0
0	2.42314		3.14498	0
4.52451	2.32392		6.05925	0
0.417583	0.459228		1.00087	1.00294
2.11458	0		2.61826	0.363666
0	0		0	3.20385
0	0.480229		2.71926	1.46512
0	0		0	0.0998368
0	0		14.0506	3.06843
3.52724	3.08384		0	1.7128
0.901188	1.59542		0	4.30914
0	0		9.66425	0
0	0		2.67078	0
0.334766	0		3.5368	0
1.15465	0.752254		8.4264	3.87105
0	1.73068		0	0
0.820623	2.11664		0	0
2.45014	2.07404		0	0
0	1.41028		0	0
0	0		3.99007	1.00693
0	0		0	0
3.58563	5.20167		0	0.458584
0	0.638136		0	0
0.465907	0		6.01163	0.299855
0	0		0	0
2.07785	6.27725		6.43399	1.80412
5.01336	2.85752		0	1.94616
0	1.46775		0	0.146073
0	0.68055		0	2.65854
2.05476	1.46013		0.360219	0.170378
0.103902	0		0	0
0	2.37747		0	1.29445
1.6347	2.65589		1.5836	0
0	0		3.02412	0
2.66431	0		2.92289	0.861939
0	0		0	0
0.232758	0		0	0
0	0		0	1.01243
1.07044	0		3.07116	0
0	0		0	0
0	0		0	0.857582
0	0		3.73878	0.719486
3.19652	2.40468		0	0.358916
0	0		8.28617	0
5.15551	5.82235		0	1.38526
0	0		0	0.537479
1.01179	0.291021		0.787047	1.24738
0	0		0	0.723166
0	0		4.4286	0.353216
1.71286	2.5201		0	0
1.47961	0		0	1.44493
0	1.50611		5.74396	0.698874
0	0		1.92729	0
2.16043	3.33948		4.84343	1.77704
0.793141	1.44952		0	3.05021
0.00566137	0		0	3.42734
1.14282	0		0	0
0	0		0.131489	1.23569
0	0		0	0
0	0.334607		2.71398	1.29043
0	0		1.91706	0.153141
0.502649	0		5.77034	1.2418
0	0		0	0
0.996946	0.101336		2.93047	0
1.20067	2.48167		0	0
0	0		3.38058	2.8096
0	0.154343		13.6431	3.22385
1.02449	0		0	1.33186
3.1948	0.703426		3.23606	0
0	0		0	1.19714
2.1725	4.35909		0	0.825228
0	0		0	0
0	0		0.288124	0.253702
1.1421	4.47947		0	0
1.02313	0		0	0
0	0		0	2.92897
0	0		0	1.79696
0	0		0	0
2.19482	5.8491		8.68	0
0	0.507984		0	0
1.8812	2.08872		0	0
0.105232	0.59641		0	0
0.628478	2.52841		0	0
1.76101	1.76838		0	0
0	0		0	0
0.121309	0		0.334788	0.126541
0	0		0	0
3.41381	3.64339		0	1.96945
0	0		4.76172	0.238123
0	0		8.28575	3.32164
0	2.33922		0	0
0	0.994786		0.978682	0
0	0		12.8062	1.19408
0	0		2.18021	0
0	0		4.09542	0
0	0		1.46329	0
0	0		0	0
0	0		5.15947	0
0.207047	0		0	4.46738
0.139806	0		0	0
0	0		0	0
0	0		0	1.36566
0	0		6.89244	1.92059
0.352037	1.03598		0.12832	0
0	0		0	0
0	0.190009		0	0
0	0		1.91131	0
0.870385	4.98571		0	0.864885
2.61152	7.54541		0	1.80967
0	1.80057		2.10499	0
0	0		0	0
0	2.63348		0.665368	0
1.74164	0		0	0
1.13884	0.268538		5.46686	0.042049
1.88358	0		0	1.2646
0	0		0	5.41258
1.04187	0		4.65258	4.14523
1.33894	4.92779		0	0
0.782644	0		0	0
1.77841	0		0.349549	0
0.42204	1.58297		0	3.49543
1.0614	2.93536		10.6902	2.64839
0	1.39674		4.82495	2.51621
0.631028	2.92524		2	0
0.785062	0		2.50141	0
2.62243	1.19167		0.948569	0
0.0906074	0.587773		0	1.51586
2.43306	3.14306		0	0.698702
1.37221	0		0	0
0	0		3.0502	0
0.573725	2.14477		0	0.981525
2.33208	2.58983		0	1.58234
0.17551	1.18974		0	0.325866
0	0		9.37551	1.48066
4.66517	5.62481		0	2.18889
0.342992	0.717039		0	1.62059
0	2.90193		2.43885	0.148115
0.787695	4.10005		0	0.00095622
0	0		0	1.39095
0	0		0	2.75754
2.45005	7.69368		0	0
0	0		0	1.05338
2.24233	2.09595		0	0
3.33407	4.89384		1.30171	0
4.69754	7.39871		2.16822	0
1.84588	3.00764		7.40643	0.0628475
0	0		0	1.37586
1.15564	0		2.90835	0
0	0		0	1.66235
0.139534	2.48386		0	0
2.58295	6.90673		4.97534	0
1.25354	0		0	0
1.28199	0		0	0
0.273763	0		8.52676	0
0	0		13.5782	2.45402
0.531682	0		2.00907	0
0	0		0	0.537718
0	1.83359		4.06927	2.657
0	0		2.22841	0
0.829403	1.81612		0	0.744964
0	0		1.12425	2.32958
4.86348	4.372		0	1.02586
2.48222	4.02511		5.31045	1.21201
0	0.0238124		0	0
0.848747	4.16678		2.3404	1.92217
0	0		0.734613	0
0	0		1.19188	0
0	0		0	2.01423
0.446789	0		1.0291	0
0	0.25488		0	0
0.337663	0.582878		0	0
0.350846	0.94192		2.79214	3.1376
0.188045	0		1.34885	1.99718
3.82734	3.94577		3.57126	0
0	2.34691		0	0.731022
1.65243	0		4.57666	1.57452
1.29432	1.0906		0	0
0	2.69151		4.97017	3.92698
1.25805	0		0	0
0	0		5.8632	1.56722
0	0		0	0
2.13112	2.20395		7.40822	0
1.82988	0		5.95121	0.756167
2.10013	4.07699		1.51677	0
1.22052	0.395903		3.04164	0
0	0		0.828159	1.79866
0	0		5.58948	2.70942
2.01909	1.48311		9.16639	0.864818
1.11815	2.25244		0	0
2.29508	2.6564		3.01568	1.03514
3.46987	3.34111		0	0.0170658
0	0.0364371		1.47508	1.38004
0.932954	1.5612		0	0
0	0		5.16003	0
0.0658893	0.307887		0.297487	0
0.214149	1.38836		2.20909	1.59221
0	0		0	0.401466
2.04203	0.892618		8.27342	1.02669
0.550103	2.15921		0	0.752419
0	0.553455		5.9653	0
3.6933	5.84651		8.05021	0.278197
0.395702	0		2.89921	3.80343
0	0.946246		0	0
1.04131	0.900383		0	1.62441
5.1987	4.40219		2.87953	2.23463
3.17596	2.56017		0.291051	0
4.33988	2.99941		0	1.18315
0	0		0	0
0	0		0	0
2.17606	0.472711		0	0
0	0		0.256392	0
1.94643	2.39712		4.21678	2.42424
0	0		4.36599	2.07566
1.06684	1.89091		1.51829	0.540947
2.08413	0.299965		6.04936	1.32308
1.60252	1.86969		0	0.482673
0	0		0	0.250316
0.912287	3.59585		0	0
1.86326	0.268918		2.63929	0
1.06238	0.499691		0	0
0.680012	0		1.36202	0
0	0		0	0.0140459
1.17034	1.11609		0	0
0	0		0	0
0	0		8.55406	1.00909
1.94312	3.21398		11.5998	0.512628
1.85	0.16898		3.80128	0.145429
1.34959	0		6.88154	0
0.502296	2.14807		0	0
0	0		2.37418	0.349573
0.395194	0.795051		0	0
0.145133	1.02108		0	0
0.718386	2.46841		0	1.45538
0	0		7.54306	2.77949
0	0		2.17466	1.01319
0	0		9.14406	3.84027
0	0		0	0
3.98554	6.35961		8.98059	2.58095
0	0		3.11235	0
0.270628	0		0	0
0	1.7079		2.15685	0
0	0		0	0
1.48074	0		0.913014	2.32214
2.44113	3.0553		6.10354	3.15442
3.73772	6.51821		5.34557	0
0.892634	0		2.93977	0
0.112057	0.486087		0	1.37469
2.51505	6.85926		3.54819	0.822509
2.33895	1.16924		8.22979	0
1.3816	1.79545		10.7697	0.502458
0.597743	2.60291		0	0.9836
0	0		8.21868	0.191137
6.53311	5.90958		0	0.429323
0	0		0	0.851693
2.20163	2.74085		1.48155	4.21512
0	0		0	0
0	0		0	0
1.76159	0		0	2.67294
0	0		4.47772	0
3.16347	2.63021		1.59511	0.264741
2.11179	2.48364		5.33063	0
2.34209	0.532392		0	2.63567
0	0		0.583871	0.0718548
0	0		0	0.477067
0	0		4.26582	0.29321
0	0		0.797704	0
0	0		2.45694	0.590514
1.8364	0.757796		1.28361	0
0.659307	2.09386		3.3896	1.66247
0.199063	0.458324		0	0.119389
0	0		6.9439	1.01768
1.86752	3.53432		6.47776	0.917266
0.283124	0		0	0
3.41699	4.78517		5.4399	0
1.38747	0		0	2.74803
0	0.959477		0	0
0.754534	4.04198		0	2.86878
0	0		4.29546	1.08204
1.81563	0		0	0
2.16076	0.218987		1.61186	0
0	0		6.9921	0
1.45935	0		3.23528	0.713902
0	0		2.95763	1.17471
3.86801	4.09955		0	3.47713
0.056033	0		0	0
2.76272	3.81677		4.46455	0
0	0		6.11941	0
0	0		2.22243	0
0	0		0	0
0	0		0	0
0	2.2718		3.96753	1.45712
0.28288	1.12942		5.3603	0
0.565181	0.272889		2.4471	0.0522564
0	0		7.53015	2.15263
0	0.424476		0	2.52449
1.53644	0		7.12884	0.146527
0	0		7.67628	0
0	0		0	0
0	0		5.46121	0
0	0		4.22754	2.30332
0	0		5.98343	0
2.24937	0.614857		6.44542	0
0	0		4.42458	1.95606
1.15387	0.768429		0	0
0.633539	0.658911		2.49023	0
0.40874	2.2392		0.396285	0
0	0		0.578084	0
0	2.68213		0	0
2.34724	5.22247		3.50571	1.15915
0	0		3.42198	1.67806
0.667828	2.67711		0	0
1.93629	0.743855		0	0
0	0		6.06637	1.03603
0.133283	0		4.76135	0
1.06107	0.108964		0.968939	0
0	1.53711		3.6969	0
0	0		0	2.05288
0.362668	2.15672		9.3837	2.53947
0.810654	1.61117		0	2.3887
0	0		2.30956	0.149364
0	0		0	0
0.110072	0.840054		0	1.26124
0.208914	0		0	0
0	0		1.44084	0
0.73308	1.47142		3.62227	0
3.0145	2.48019		7.01029	2.05702
0.383066	1.24199		2.80585	0.117678
0	0		5.6275	0
0.698911	0		0.478757	0.563444
0.791174	1.08676		3.92635	0
0	0		1.0136	0
0	0		0	0.959818
0.421744	2.13455		0	0
0.232224	3.33326		3.03678	1.67112
0	0		2.50606	1.43655
0	0		0.160143	2.69231
0	0		4.0513	1.58542
0	0		0	0
0	0		0	1.43728
1.87445	2.18656		9.25893	0
3.23163	4.34926		3.8116	0
1.2253	0		0	1.52029
2.89476	6.37775		1.85979	0.185638
0.631885	0.808001		2.26437	0
3.01763	1.98263		0	0
0.680245	2.32387		0.597222	0.280449
1.92231	1.4248		0	0.87047
2.00572	3.87792		4.64444	2.10486
0	0		3.24098	0
0	0		0	1.53605
1.68073	1.94511		0	0
0.810915	0.864161		0	0
0.0239042	3.29584		0	0
0.266989	0		0	0
1.89943	4.18404		0	0
0.370082	0.742432		0	0.297079
0.0147104	0		6.63805	1.91841
0	1.02137		0	1.81883
0	0.581462		0	0.33006
1.46688	1.25682		6.45534	0
0.291767	1.65792		0	1.14842
4.7645	6.25667		0	0
0	0		1.51203	2.67518
0.518647	0.705462		0	0
0.745891	2.87099		2.19925	1.24796
0	0		10.6206	0.410401
3.38734	2.28666		0	0.333499
4.02339	2.9529		10.2208	0
0	0		1.29713	0
0.0362418	0		5.80616	0.627947
0	0		0	0.0686222
2.32764	0		0	0.195618
2.18224	2.83165		1.06913	0.708844
0.69592	3.57257		0	0.601968
2.5413	7.40108		0	0
0	2.41894		0	0
0.0384211	0		0	0
0.71443	2.3908		2.10632	0
0	0		0	0
1.19897	2.4533		4.73404	0
1.45286	3.06654		0	0
0	0		0	0.762008
0.961052	2.30384		6.07694	0.00959081
1.62072	3.60172		6.53134	1.04987
0	3.46783		8.16779	0
0	0		0	0
0	0		0	0
0.0250718	5.01577		1.21741	0
0.311664	0		5.8002	2.16
0	0		0	1.2601
0	0		2.67662	0.049817
0	0		0.902559	2.93819
0	0		0	0
1.18415	0.160875		4.37451	0
7.12686	4.56807		0	0.169587
0.44132	1.90381		3.05781	0
0	2.05748		0	0
0	0		0	2.71525
0	0		3.80408	0
0	0		0	0.65622
3.97535	6.10519		1.64659	0
0	0		0	0.634686
0	0		0	0
0.887507	2.38721		0.922955	0
0	2.78034		0	4.65448
0.835616	2.76248		0	0.88302
0	0		0.631531	0
2.8143	1.45715		3.36511	1.01501
0	0		0	0
1.21149	1.5928		13.0252	1.47507
0.253448	0		0.966232	0
0.306364	0		0	0
0.849137	0		0	0.638346
1.04153	3.84711		0	0
1.48482	0		0	1.6483
0	1.95924		0.694143	0
0	0		5.83736	0
0	0		0	0
2.48594	0.320642		6.21552	0
2.42556	1.139		9.33142	0.502025
0	0		0	0
0	0		0	2.3503
0	0		0.387534	2.78687
0.821684	0		0	1.27249
0	0.0987223		1.20202	0
0.139705	1.22929		0	0
0	0		1.26113	0
0	0		12.9534	0
1.53917	1.28529		1.34249	0
0	0		0	0
1.81208	0.323811		0	0
4.1761	7.5567		0	0.737832
0	0.303382		0	0
0	0.0546363		0	0
1.51936	2.5889		0	1.65502
1.46516	3.3333		0	0
0.494157	1.63992		0	0.368482
1.44894	2.42		0	0
3.44982	4.108		0	0.188935
0	0.107332		0	0
1.21264	0		0	0
0	0		0	0.153578
0	0		0	0
0	0		0	1.20039
0.54259	0.362803		9.13179	1.30519
2.63075	2.7488		0	0
0.96517	1.40902		5.61455	1.94301
0	0		0	0
0	0		8.44767	1.21627
2.58511	0.695613		6.4639	0
0.524959	2.69064		3.63246	4.93112
1.20956	3.30568		0	0
0	0.219126		4.69164	0
1.46387	2.8392		0	2.2365
0.843267	0		0	0
0	0		1.11075	0
0	0.585992		0	0
0	0		0	0
0	1.67124		0	0.384988
0.382356	3.52899		5.49834	2.1086
0.482066	1.97318		0.765985	1.26925
2.9275	4.19011		6.52291	0
0	0		3.16176	1.57858
0	0		0	1.5041
4.17484	1.0105		4.372	0
0	0		2.9101	0
0	0.161357		0	0
0.771791	3.24219		0.273581	1.36848
2.21459	1.76613		0	0
0.498005	1.13476		0	0.320925
0	0		0	1.4491
1.11908	2.36078		0	0
0	0		0	1.59909
1.46574	5.58816		0	0
0	0		0	0.4205
0	0		0	0
0	0		2.18351	1.11052
0.140936	0		3.03507	0.368138
1.63131	0.532184		0	0
1.15498	0.247963		0	0
1.61982	4.51417		0	0
0	0		0	0
0	0		0	0.801083
0	0		0	0
1.12262	4.6031		1.3696	2.82638
0	0		0	2.51719
0	0		1.59363	0.0662408
1.27626	4.30681		0	0.443519
0.41994	2.46966		0	2.23149
0	0		0	1.39553
0.748289	0.306076		3.00454	0
3.33477	2.80914		0	0
0	0		0	0
1.34919	2.73891		6.64439	0
0	3.53534		8.2489	0.199378
0.467161	1.15812		4.26111	0
2.1239	3.80234		1.87285	0.627775
0	0		4.18563	4.73928
0	0		2.82949	0
0	0.342969		0	0
0	0		2.06025	1.69385
0	0.048993		2.19222	2.29978
0	0		0.732434	2.93084
0	0.902224		10.6409	3.12171
0	0.150445		4.40917	0.190559
0.854188	0		0	0
2.97355	2.4966		0	0
0	0		0	1.70324
4.36474	4.62535		0	1.44655
0	0		0	0
0	0.280099		3.17551	0
0	3.77793		0	3.33046
0	0		0	0.767709
3.47095	3.03169		0	0.117383
1.49386	0.63103		0	0.421328
2.08986	0		0	3.34558
5.30193	4.13863		0	0.865781
0.205071	0		0	0
0	0.148171		0	0.7403
0	0.00824542		0.663897	0
1.75093	1.19941		3.28384	0
0	0.264515		5.81722	0.618556
0.544312	0		0	0
0	0		10.7873	0
0	0		4.34316	0
0.488132	0		0	0
0	0		0	3.37449
0.9698	0.275048		0	2.47072
0	0.624593		6.10822	2.76006
1.12422	0		5.56364	1.64581
1.97148	4.59487		0	0.175999
2.47188	0.484598		4.06928	0
0	0.352768		0.392632	0
1.25723	0		4.21304	4.40813
0	0		3.78565	0
0.362355	0		0	0
0	0		5.35362	3.79276
0	0		0	0.354869
0	0		0.41653	0
0	0		0	0
0	0		0	3.46437
0	0		0	0.263663
0.73893	0		0	2.91156
0.141409	3.25014		1.71992	5.84157
0	1.12291		0.669931	0
0	0		0.571744	1.90137
0.964833	4.22011		0	0.555232
0	0		0	0
1.80079	0.685486		0	0
0	0		0	0
0	0		0	0
1.42244	3.76342		0	5.29765
0	0		0	2.79792
0.232176	0		2.03341	0
0	1.79175		0	0
1.39859	0		6.86562	0
1.43465	0		1.58987	0
1.37557	1.96809		1.88111	0
0	1.73171		4.0654	0
0.780474	0.746541		0	3.40755
0	0		0	1.16726
1.06616	1.78452		2.62279	0
0	0		0	0.885699
2.49147	4.32081		0	1.57601
0	0		2.12457	0
2.37848	4.81334		0	0
4.31646	6.50525		0.586134	0.655632
0	0		10.0956	3.58728
0	1.54186		10.1101	0
2.95853	4.67258		0	3.41339
0.145631	1.08896		6.31276	3.01078
0	0.582324		0	0.833895
2.63368	2.68208		0	0
0	0		0	0.746082
0.38984	2.26664		0	0
0	0		0.964603	1.05874
0.746052	0		2.16589	2.10158
0	0		0	0
2.03369	0.852945		0	3.74369
0	0		2.36842	0
0	2.63937		7.36307	0.534827
3.52803	2.37014		2.34985	1.47034
0	0		4.02689	0
0	0		3.16568	0
0	0		0	0
0	0		8.1581	0
0	0		0	1.83793
3.4039	2.42908		0	1.90921
3.88922	7.23576		5.14386	4.77427
0.30111	0.486248		0	0.437619
0	0		2.32556	0.621236
3.42127	3.80065		1.04923	4.47113
1.14484	0.456702		0	0
2.62767	4.74925		0	0
0	0		0	2.25556
0	0		0	0
0	0		0	0
2.75199	1.99492		1.5182	0
2.28205	3.87143		0.377311	4.94283
0	0.209412		7.11915	0
2.25976	4.79474		0	0
6.04361	3.30306		7.30888	0
0	0		0	2.75277
3.54093	2.79603		1.06315	0.454317
0	2.40395		0	1.82803
0	0.867221		0	0
0	0.592989		3.83786	0
2.91207	0		2.83268	2.92216
2.40233	4.05506		0	0
0	0		0	2.50214
0.667319	0		0	0
0.806327	3.25247		1.5862	0
0.0114676	0		0.646982	1.53765
0	0		0	1.06263
1.35186	0		0	0
0.127544	0		4.30196	0.992958
1.41555	0.358596		2.77494	0.889321
0.152705	1.40137		1.51432	0
0	0		0.961513	0
0.41989	0		0	0.450419
1.31539	0.240472		0	0.605183
0	1.41457		0	0
0	1.98005		2.57456	0
0.489163	0.732499		0	3.58737
0	0		5.44406	1.02584
0	0		0	0
0.512648	1.41196		0	2.36444
1.25546	2.6051		0	1.1819
1.35869	1.53724		1.56448	0.829199
0	0		1.50419	3.50861
2.2302	1.14371		4.87755	0.127596
1.6976	0.633584		0	0
0.937079	2.38825		5.15646	0.27468
0	0		0	0.784853
0	0		0	0
1.12443	0		0	0
2.05242	0		8.76231	0
0	0		0	0
1.76299	0		0	0
0	0		0	0
1.10223	3.03294		7.03528	0
0	0		0	1.22382
2.03154	2.49286		0	3.89497
3.37309	0.869001		0	2.1072
0	0		0	0
0.260368	0		4.57483	2.22044
3.08539	5.08195		0	0.626943
2.62265	2.67148		7.6656	1.81222
2.81549	2.04667		0	4.82262
1.57787	0		1.24733	0
0	0		0	0.18284
0	0		4.44809	1.15848
1.60055	0.629911		0	0
0	0		0	0
0.71501	1.09243		3.74083	0.196537
0.036321	0		2.85677	6.04492
0	0		0	0
0.589119	0		0	0
0	0		0	0
0	0		0	0
0.140028	0		0	2.77901
3.18565	5.17853		0	0
0	1.44237		1.71172	2.19485
0	0		8.35104	0
0	0.0927145		5.79185	0
0	0		0.403453	2.21133
0.00198337	0		0	0
0	1.42417		0	5.06171
0.750557	1.55061		0	0
0	0.967359		10.8602	0.165227
0	0		0.725074	0
2.01895	2.05152		0	1.78328
0.333667	0		2.94839	0
0	0		8.97735	1.44214
0	0		0	0
0	0		8.06518	0.557239
0	2.67662		1.9669	0.785426
0	0		3.23676	1.21836
0	0		0	0
0.924445	2.26103		0	1.91353
0.56936	0.921401		1.28968	0
0.0435587	0		0	0
2.04895	2.28914		0	0
0	0		0	0
0.276638	1.50308		8.27231	0
2.4156	1.74375		0	2.38276
2.29435	4.74174		0	0
0	0		0	3.20675
0	0		0	1.00943
0	0		0	2.19546
0	0		2.37789	0.245789
0	0		1.58158	0
0	0.272565		4.43879	3.57531
3.50201	3.09507		0	0
0	0		0	0.732523
2.77733	2.80918		0	0
0	0		0.672553	0.458806
1.01282	0.324761		0	0
0	0		0	0
0.500873	0.550186		0.217645	0
0	1.70471		0	0
0	0		0	0
2.21979	2.95115		4.42815	4.12486
1.0465	1.18419		0	0.781371
0.588656	1.96623		0	0
1.65207	0		0	0.552877
1.83718	0.992694		0	0
0	0.874916		4.9494	2.10048
0.533915	3.46869		0	0
0	0		0	0.0926154
0	0		6.64742	0.22075
1.06035	2.74775		2.492	0.156602
0	0.384255		0	3.2586
1.17469	1.02915		0	0.534917
1.52844	0.096428		0	2.93597
2.62293	1.01752		11.1429	2.98668
1.65542	5.7968		0	0
0	0		4.51445	0
0	0		1.03316	0
0	0		0.78286	2.58976
0	0		0.292568	0
0	0		0	0.900972
2.41846	0.493128		0	0
3.1243	7.18513		0	0.00302459
1.38342	0		0	0.198732
3.15039	2.19858		0	0
0	0		0	0
3.77219	3.56261		5.35349	0.0242191
0.122457	0		4.58444	0
0	0		2.77335	0
0	0		1.51026	0
1.88005	0		0.0928866	0
0	0		4.78485	0.769225
2.65695	4.43576		0	0
0	0		0	0
1.41784	0.832267		1.43102	1.65837
0.487826	0.700269		0	0.852404
2.2925	2.92252		4.18524	0
1.91594	0		1.35946	0
0	1.12041		2.55092	2.14319
0	0		0.318035	1.27859
0	0		3.04092	0
0	0		2.51891	0
0	0		0	0
0	0		0	2.25857
0	0.627658		0	0.722866
0	3.00163		2.42603	0.658472
0	0		0	0.0651902
2.26989	4.07183		0	0
0.223921	1.68861		0.347024	0
1.14213	0		3.39719	3.71872
0	0		0	0
2.85137	3.8504		4.51486	2.19697
0.597756	3.43791		9.47159	1.53368
0	0		0	0.396177
1.3279	6.1119		0	0
0	0		1.65339	0.143037
0.0907141	0		0	0
0.282765	1.97644		0	0
3.95254	2.25511		0	0.224747
0	0		0	0
0	0		1.61685	0
0	0		4.21079	0
0.747879	4.84402		0	0
2.43451	3.90031		3.97481	0
5.93045	6.232		0	1.74794
0	0.121664		0	0
0	1.05047		0	0.614268
0	0		7.63013	1.41686
0	1.76088		0	3.97532
0	0.669696		4.38111	0
1.80988	0.393266		0	0
0	0		0	0
0.192939	1.28973		2.99268	0
0	0		2.97297	0.742686
0	0		4.7499	2.0883
2.06267	2.32193		0	0
0	0		0	0
2.04262	1.17034		4.74063	0.791146
0	0		0	0.814226
0	0		3.44281	0.903081
0	0		3.6188	1.08805
0	0		8.63828	1.56714
1.73605	4.38683		0	0.259161
1.11071	0		0	0
1.30491	2.88544		1.03838	2.85643
1.24511	3.90961		0	1.19846
0	0		1.55271	0
3.20355	2.31227		0	1.0399
0	0		0	1.21957
0	0		0	0.947135
1.09591	2.65486		0	1.66015
0	0		0	2.76236
0	0		0	1.43905
0	0		0	0
0	0		0	0
0.385042	0		0	0.202223
1.09931	1.58658		0	0
2.32609	2.72858		0	0
2.8389	2.94188		0.707104	4.06801
1.66072	5.1868		0	0
2.37555	4.0762		5.73655	2.2841
2.08518	5.87563		0	2.92168
0.732033	1.50476		0	0
0	0		11.0235	0
1.49512	0.721635		8.83048	0
2.63679	3.29827		0.767935	2.32537
0	0.606346		2.82032	2.07396
3.46625	4.29479		0	0
0	0		0	0
0	1.00616		4.65962	1.95469
1.36226	2.98275		6.92545	0.401759
0	0		0	0
2.46825	2.60896		0	0
0	0		0.0838292	0
1.42523	0.255773		3.98532	2.7987
0.809518	3.64994		0	2.64474
2.77603	4.62632		0	0
2.38869	1.55938		0	4.03453
1.62802	0		0	1.24029
0	0		5.36261	0
0	0		3.82159	1.50381
0	0		0.188169	2.23126
0.737651	2.05372		2.10143	0
3.46673	2.384		0	0.520446
0	0		0	0
0	0		0	0
0	0		0	0
0.892634	1.26314		0	2.62775
0	0		3.56386	3.58814
0.413719	0		2.87238	2.26545
0	0		0	1.49629
0	0.566827		0	2.6713
0	1.79927		10.0572	0.880763
0.656696	0		2.62379	0
2.61884	2.94283		0	3.44836
0	0		0	0
1.89617	0.770951		0	0
0.626398	0.799938		1.844	1.29185
0.554083	1.60235		0	0
1.78005	2.83417		3.22697	0
0	0		6.10033	0
2.30555	0.415459		0	0
2.49293	1.91123		1.8341	0.527636
0	0		3.27494	4.89368
0.550442	0		6.90575	0.871482
0	0		0	0
1.18074	0		0	0
0.94999	0		0	2.14204
0	1.43796		0	0.178025
0	0		0	0
0	1.60585		3.29773	0
0	0		0	0
0	0		5.5574	3.43942
0	0.578755		1.22872	2.07913
0	0		0	1.6941
0	0		2.28733	0.363141
0.253998	0		0.367075	1.47162
0	0		8.55724	0
2.69797	3.67243		0	0
0	0		4.62424	0
0	0		0	1.292
0	0		2.90753	2.4658
0.114292	0		0.932709	4.82541
0.873269	0.246311		0	0
2.14685	4.19756		9.7179	2.92007
0	0		2.8618	0.342009
2.34857	0.851124		6.74001	1.13802
0	0		0	0.0054415
4.9287	4.87907		0	0
0	0		4.70271	1.50486
0.184791	3.59094		0	1.32154
1.55663	4.45537		4.66655	1.58155
0.152906	2.13906		0	0
0.56072	0		0	1.28383
1.3945	0		7.05668	1.20816
0	0		7.67151	1.34009
0.516583	1.51112		0	0
0	0		0	2.28016
4.03559	4.37219		0	0
0	0		0	1.51969
3.78801	3.36086		2.84821	1.72271
1.23953	0		0.272577	2.11866
0	0		7.45574	0
0	0		0	0
0	0		0.171719	0
0	1.19213		1.32385	0
1.97014	1.54945		5.55007	1.47134
1.27034	1.21279		1.84364	0
0	0		0	0.177091
0.818727	0		5.74069	1.9506
0	0		0	0
0	0.197256		0	2.26522
0	0		0	0.528733
1.26013	0		2.6581	0.17044
1.00963	3.6807		4.02808	0
0	0		0	0
0	0		0	0.848446
0	0		0	0
0.204185	0		0	0.13866
3.05824	2.50874		0	0
0	0		1.44624	2.27785
1.00996	0		0	3.00603
0.179334	0		0	3.03316
0	0		0	1.50461
0	0		1.9787	2.30737
1.27453	2.57727		0.396549	0.216272
0	3.23714		1.30202	2.17354
0	0		5.032	1.09724
0	1.72832		0	0
1.2265	0		1.78823	2.3207
0	0		0.213775	1.80412
0	0		1.1841	0
0.756821	0		0	1.91605
2.32867	4.20169		0	0
1.56629	0		4.2894	1.46199
0	0		0	0
0.310941	0.696237		0	0
0	0		0	0.641669
3.26508	2.81448		2.62599	0
0	0.175164		9.57297	1.71147
1.99491	2.10088		0	2.02881
0	0		7.36695	2.66604
1.96166	3.64014		0.319622	0
0.46364	2.65762		0	0
1.31181	1.67153		0	1.72027
0	0.819		0	0
1.68941	0		3.10262	2.70041
0	1.9901		0	0
2.07604	3.19359		6.04716	2.49552
2.86641	0.317345		0	3.17757
0	0		4.21618	1.11345
1.28268	2.37871		0.285325	0.291559
0.791166	0.606103		0	1.58659
3.04157	0		3.53801	0
0.924313	1.66953		0	4.34161
0	0		0	1.60697
1.32314	2.27723		2.6702	0
4.61247	7.53525		3.57472	0
1.97612	0		0	0
0	0		12.4035	0
0	0		0	0
0	1.8151		0	0.030987
1.2459	2.9557		0	0
1.40318	5.00125		0	0
0	1.3573		2.87301	0
0	0		4.18476	1.8224
3.75868	4.636		0	1.66113
0	0		0	0.369403
0	0		1.6613	0
2.32105	1.06938		0	0
0.686019	2.57083		6.8789	0
2.13376	1.89579		0	0
0.328301	0		0	0
0	0		11.2192	0
0	0		0	1.68826
0	0		5.69801	2.0298
0	0		2.19725	0
1.97378	0		0	4.40544
0	0		0	0
0	0		5.92704	2.71004
2.25559	3.79459		0	0.560561
0.516763	0		0	0
0	0		0	0.900536
0	0		5.606	0
0.791661	2.80027		0	0
2.81775	4.68949		1.92669	0.122317
1.78423	0		0	0.358411
0	0		0	0
0.103359	0.994254		2.62625	0
0	0		0	0
2.36253	3.08349		0	0
1.21669	1.20039		0	0
1.97613	7.33498		5.66254	0.379058
0	2.66464		7.42728	0
1.81452	1.03335		0	0
2.06767	4.1737		0.62911	0
3.4227	3.3959		0	0
0	0		0	0
0	1.32097		0	0.0446451
0	0		0	0
0	0		3.34844	0.496742
1.93307	2.4629		0	0
0.401593	0		0	2.1195
0.128699	2.30818		1.33543	0
2.11174	6.27634		0	0
1.50325	2.62576		0.0745761	0
0.652374	0		0	0
0	1.9852		0.0438257	0.80924
0	0		0	1.0446
1.5145	0.00568119		3.64252	0.555146
0.00304934	0		2.53994	2.0326
0	0		0	3.65038
0	0		0	0
0.429565	1.94877		0.543274	0
1.3189	0		10.2901	0.824792
0	0.0515395		0	2.05622
0.553337	2.13617		3.10409	1.15118
2.06245	4.51479		3.93346	0.394089
0	0		0	0
0	0.167992		1.33213	2.99536
0	0.922011		3.45874	0
0.0678508	2.67041		0	0
1.89498	1.07008		0	0.14446
0	0		0	0
0	2.93884		6.10638	1.93598
0	0		0.238226	2.69488
0	0.295691		0	0
0	0		0	0
0	0		4.8123	0.41857
0.952494	0		0	1.74515
0	0		0	0.830351
1.39194	0		6.15534	0.797184
0	0		0	1.394
0	0		3.91539	1.57284
2.05727	0.171591		0	1.80154
1.9665	0.925601		0	1.12351
0	0		3.59756	1.75603
0	2.88098		1.09523	0.172854
0	0		0	2.08422
0	0		0	1.15452
0	0.674056		0.0798442	0
0.040013	0		0.26543	0.690704
0.410359	0.0153373		3.21092	0
0	0		0	2.22792
1.90616	2.46359		0	0
0	0		6.6194	1.07179
0	0		0	3.88771
0	0		0	0
0	0.83827		0	0.540977
0	1.00713		0	3.06247
0	0.0186997		2.36886	4.03057
2.25222	1.27406		0	0
0	0		5.3985	0.501603
0	3.77824		1.49596	0.0371086
0	0		0	0
0	0		1.93192	0.153113
0	0		7.38627	0
2.28591	3.22679		0	0
0	0		2.21208	4.00949
2.43388	3.20994		7.38201	0.829763
2.02878	0		18.1369	0.600898
0.0901938	3.26979		6.0513	0
0.475729	1.8642		0	0
0.143622	0		0	0
0	0		0	0
0.136497	0		4.54037	0.467441
0	0		0	0.44445
2.05612	3.61443		0	0
2.29874	1.69918		0	0
0	0		0	0
0	0		0	1.93343
0	4.38705		0	1.24817
2.75511	5.65812		1.98952	0
0.416079	2.84972		0	0.43521
0	0		0	0.833989
2.09542	0		0	0
0	0		1.9708	1.16515
0	1.87692		0.0883501	0
0	0		0	0.354012
0.319456	0		0	0
0.762091	0.740303		0.72049	0
0	0		5.60807	0.053122
3.19385	2.69392		0.6111	0.373005
1.42008	4.67607		5.78616	0
1.14623	1.77318		2.75363	2.97679
0	0		0	0
1.03834	0		5.65679	0.0978722
0	0.0482615		0	0.343166
0	0		0	0
1.80042	2.70543		0	0
3.01931	3.5167		0	2.07554
0	0		4.85064	0.907562
0	0		4.31824	0
0	0.142307		1.25167	0.0475291
0	0		0	0
0	0		0	1.73001
0	1.76051		0	0
1.00602	0.17523		0.718976	0
0.607249	0		0.882105	0.506494
0.912393	0		0	0
0	0		3.7884	0
0	0		0	0.80467
0.668761	2.38274		6.25376	0
0	0		2.08421	0.392088
2.31543	1.53484		0	0
0	0		5.23933	3.40758
0	0		0	0
0	0		3.30445	0
0.57904	0		0	0
0	0.19792		1.38002	0
0.255166	0		4.9334	0
0	0		1.63138	3.39067
1.90322	1.44831		0	0.484402
2.14056	0		0	0.219486
1.01963	2.08977		0	0
1.04575	0		5.8674	4.57672
0	0		0	0.738638
0	0		1.84142	1.95241
1.33679	0.528145		0	0
1.27437	3.83216		0	0
0	2.05376		8.2197	0
0	0		2.73668	0
0	0		0	0
0	0		0	3.17517
0	0		0	1.27763
0.215417	1.35383		0	0
1.77417	1.49462		3.52364	0
0.242873	0		0.688592	1.02589
1.21445	0		0	1.13709
0	2.81854		0	2.00581
0	0		0	3.5611
0	0		0	0
0	0		0	1.38099
4.72127	4.57638		0	0
0	0		2.21421	0.603163
0	0		4.85663	0
0	0		8.37548	0
0	0		8.18618	0.813285
1.53392	0.962981		6.02107	0
0	0.994866		0	0
0	0.855574		9.36711	1.82516
0	0		7.41665	2.29493
0	0.821291		5.93569	0
0	0		0	0
0	3.19106		0	0
0.920976	0.4955		12.738	0
0	0		10.6992	0
1.03357	0		2.09149	0
1.5628	0.356548		0	3.40918
0	0		0	0
0	0		0	0
4.35017	2.80873		0	0
0	0		0	0.0197494
0	0		0	0
0	1.16027		4.62501	1.87682
3.42455	1.45215		0	0
1.02568	0		0.559002	0
0	0		5.51943	2.10901
0.385569	0		10.0062	0
3.91517	1.64614		0	0
0	0		0	0
0	0		0	1.64542
0	0.694431		0	0
3.6963	3.47811		7.38126	0.544741
0.984566	2.87519		9.74592	0
0	1.97618		0	0
0.891757	0		4.38202	1.05857
0	0		4.27777	0.914642
0	0		0	1.68408
0.18489	2.8586		0	3.49691
0.564032	3.24032		0	0
0.0611101	0		5.16591	0
0.526947	3.54335		0	0
0	1.1019		0	0
1.51325	2.0129		0.905964	0
1.05116	0		3.27002	0.51306
1.48402	4.16335		0	0
1.44554	4.77716		1.75156	1.35112
0	0		9.73477	1.72881
1.73928	3.85885		0	0
0	0		1.09677	1.21586
0	0.624748		5.32617	0.182584
0.879608	0.445693		0	0.650475
1.59478	3.13465		0	0
0	0.293522		2.92712	2.26515
0	0.626947		0	0
1.46671	1.05286		5.61432	0
0	0.25839		0	1.61435
2.49758	0		0.356022	0
0	0		0	0
0	0		0	0.921248
0	0		0	0
1.36551	0.735925		0	0
0	1.32179		0	0.555596
0.501705	0		7.94656	0
3.08966	4.30477		1.37052	0
1.49046	0		6.49621	1.39431
0	0		0	0
1.30609	2.03414		15.1958	1.98888
0	2.45194		0	2.80956
0	0		5.16095	0
0.682198	1.66953		0	1.67066
2.32689	2.22871		0	0
0	0		0	1.75184
0	0		0	0
1.22091	0		1.70303	0
0.492883	0		2.21638	0.967666
1.71462	1.04367		7.59906	0
1.71909	3.16663		0	0
0.693784	1.53345		0	0
0	0		0.0832975	0
2.68551	2.70126		8.09682	2.70193
1.89132	0.476553		7.85608	4.9055
0.498588	0		0	1.25091
0.809198	0		8.84356	3.62066
0	0		2.46207	0
0.227519	0		3.11175	0.94519
2.73261	3.34218		2.8115	0.66055
0.549983	1.89882		8.60472	0
5.20116	5.35802		0.0519472	0.500144
0.166993	1.20741		0	2.92803
0	0		2.07978	0
1.91581	4.12999		0	0
0	0		0	0
0.292503	0		2.68047	1.07805
0.0443259	0		1.85054	0.963744
2.25542	1.6214		0.27237	0.302486
0	1.63181		0	0.560349
1.62849	0.313167		0	0
0	0		1.39318	0
0	0		10.592	0
0	1.05341		0	0
0	0		0	0
0	0		3.82934	0.0451087
0	0.849633		0	1.67037
1.23948	0		1.43619	0
0	0		0	0
0	3.81258		0	0
0.253226	0.687471		0	0
2.15756	1.41927		0	0
0.782989	0		1.36123	0.719713
0.0252729	0.398387		6.2041	0.801812
0.171121	2.20567		0	0
0	0		0	2.42109
2.53323	5.74117		0.268497	1.75277
0	0		5.98328	0
0	0		0	0
1.18753	0		0	0.64672
2.10688	4.14491		0	2.28726
0	0		0	0
0	0		10.2723	2.98571
0.130975	0.0126458		3.11016	1.65561
0	0		0	3.39252
0	0		3.8257	2.76824
0	0		2.84646	0
0	0		2.4041	0
0	0		0	3.42766
1.46212	2.87919		0	2.93771
0	0.379038		3.14713	0
1.39798	0		3.1403	0
0.203232	1.32606		3.4926	1.19988
2.76087	1.47254		4.00883	6.39009
1.64542	3.881		0	1.80292
1.6643	3.93046		5.85929	1.19251
0.206362	1.77192		4.62668	0.49611
5.85285	4.37195		0.262121	0.959022
1.28323	0		5.5383	0
0.00191293	1.12235		0.0467164	0.49415
1.60405	0		2.04829	0
0	0		0	4.60552
0	0		0	1.6
3.11979	3.56191		0	0
0	0		4.61054	1.15676
0	0		0	0
0	0		0	1.02699
1.73573	4.18677		1.12873	0
0	1.36449		12.2463	0
2.91602	1.90739		0	0.856575
0	0		2.05562	0
1.7695	1.68901		5.69104	0
0.735925	2.10515		1.50983	1.52846
1.1312	3.83655		2.43472	0
0	0		0.433418	2.71158
0	0		0.911709	2.47859
1.32011	0		6.1255	0
0	0		13.0358	0.91416
0	0		0	0
0	0		12.8661	3.84146
0	0		0	4.5246
0.654265	0.850938		10.7256	3.30639
0.198226	1.71826		3.16872	0
0	2.79372		0	0
0	3.20924		6.75295	2.20044
0	0		0	0.278359
0	0		5.04685	0.984183
0	1.27111		0	0
2.63066	1.00104		0	0
0	2.82057		0	0.93603
3.19912	4.44148		0.264525	3.31366
0.0208476	1.47781		0	0
1.54234	2.56729		6.55835	2.83607
1.23498	0		0	0
0	0		4.12207	2.30751
0.000422217	0		0	0.0624774
0	0		3.99058	0
0	0		3.84815	0
2.8143	3.13122		3.03417	0
0	0		3.41911	2.36006
0	0		0.91245	0
1.88095	0		6.92721	0
0.845185	1.43016		5.42062	0
0	0.179344		9.05249	3.67368
0	0		1.72803	0
0	0		9.23043	2.20904
0.951707	0.227362		0	0
1.23635	0.643835		7.83927	0
1.0286	2.16176		0	0
0.249848	0.290547		6.19819	1.6561
2.80552	4.73128		0	0
1.25665	0		2.49677	0
0	0.601001		0	0
0	0		0	0
0	0		13.4534	0.624441
1.48459	0.645059		8.03087	0
0	0		0	0.656731
0	0		0	0
0	0		0	0
0.568348	1.35413		0	4.55296
0.65249	0.0340665		0.580137	0.0137248
0	1.19771		0	1.49979
3.46277	0.616874		0.36237	0
3.08343	1.70576		0	0
0.700897	0.825422		5.02929	0.550936
0.843469	2.38605		0	0
0	0		0	0
0	0		0.592283	0
0.148494	0		1.97622	0
0	0		0	0
0	0		0	0.249548
0	0.261129		0	1.71912
0	0		0	0
5.1843	8.2349		0	2.09532
0	0		0	0.0625535
2.46724	2.53425		0	0
0	0		0	0
0	1.96572		2.72313	3.24688
0	0		0	0
1.05875	0.0194395		0	0
0.550231	0		1.65967	0.632607
0	0		4.92369	0
0	1.47395		0	0
4.60981	4.59348		11.2377	0
1.39903	0.286174		0	0
0	0.690478		6.15727	0.699914
0.411084	0		0.565224	0
1.01892	3.67264		0	0.517919
0	0		0	0
2.42251	2.56959		4.95945	0
0	0		3.03981	2.74488
2.74931	4.45443		1.22259	0
3.3702	5.16284		0	0.64748
4.39648	5.37375		0.513231	2.56356
1.30526	0		0	1.61384
2.20335	2.07804		2.74336	0.120098
0	0		5.91885	0.0251036
0	0		4.91841	0
0	3.11133		0	0.130541
1.19742	1.88338		0	0
1.55826	4.25746		0	2.13598
0	0		0	0
0.492347	0		0.774548	0
0	0		0.977381	0
3.25604	3.65767		6.21081	0
1.98928	1.94475		13.7439	2.74625
1.66464	0.192444		0.964874	0
0.443054	1.3492		6.53934	0
1.74648	4.64539		5.29068	1.18227
0	0		5.51277	1.28396
0.905835	2.66087		7.97873	1.00195
4.21386	5.79892		0	2.13723
0.2159	0		0	0
0.852438	0		0	0.25432
0	0		3.45382	0.831157
0	0		7.32712	1.22513
0	0		3.7322	3.22087
1.80559	0.104282		0	0
0	0		0	1.50622
0	3.30852		0	0
2.38885	6.41561		0.820801	0
0	0		0	1.30673
0	0		7.85721	1.90392
1.27872	0.698938		3.20789	0.193027
0	0		3.63566	0
0.39534	3.87993		8.32431	1.41987
0	0		0	0
1.83973	1.78908		0	0
3.21428	2.118		0	0
3.76903	4.00886		3.8469	2.77077
2.34406	0		0	0
2.38437	4.74659		0	0
0	0		5.37972	3.06224
0.79329	0.1276		0	0
0	0		0	0
0	0		5.91192	1.58685
1.60416	2.49132		2.53521	3.02757
1.51649	2.38661		5.08578	4.02267
0	0		0	0
0.645662	0		0.823289	0
0.656064	0		0	0
4.98767	5.2466		0	0
3.96417	3.30537		0	1.73406
0	0.53463		0	0
3.16273	2.09096		11.8252	4.6903
0.309566	0		3.48588	1.94583
1.43127	0		1.21586	0
0	0		0.122867	2.77926
4.04439	2.00736		0	0
0	0.0291538		0	1.74231
0	0		0.38372	0
0	0		0	0
0.319198	0		6.61835	1.13843
1.05748	0		11.7832	0
0	0		3.22497	0
0	1.84238		2.31705	0
3.17494	2.47572		7.43196	1.21725
0	0.12835		1.88443	0.546882
1.28932	0		7.84534	2.33937
0.0167025	0		0	0
0	0		0	0
0	0		0	0.524057
1.97559	2.99107		10.9805	0
0	0		2.12299	0.800586
0.486895	0.580094		0	0.34186
0	0		0.52584	2.9934
1.50723	0		0.34236	0
0	0		0	0
1.54156	0.465195		2.144	0.87506
0	0		2.8009	1.99415
1.87446	2.51294		3.02862	0
4.85151	3.98315		2.08959	1.62142
1.40581	0		0	0.0494728
0	0		4.02624	2.63143
0	0		0	0
0	0		3.33256	1.92772
2.89995	3.98371		2.10305	0
0	1.20375		0	0
0	1.59312		0	0
0	0		5.11342	0
0.120797	0.364509		0	1.6287
1.27232	0.221951		0	0
0	0.653316		1.39431	0
0.533967	2.56817		7.99638	3.19159
1.0011	2.46101		0	0.770819
0.541639	2.39018		5.08042	0
1.09633	0		2.3531	0
0	0.308392		8.92158	1.11514
0.675982	0		0	0
0.0796186	1.01498		1.28868	0
0	0		1.59772	0.471226
0	0		3.72688	2.87823
0	0		0	0
0	0		1.90657	1.51136
3.44555	3.151		7.01893	0.69797
0	0		0	0
1.65831	0		0.176464	0
0	0		0.778482	0.926313
0	0		0	0
0.567752	0.971892		6.73565	1.29033
0	0		0	0.0524331
0	0		3.68279	0
1.59192	1.24069		0	0
0.113399	0.654463		0	0
3.51507	8.56822		0	0
1.99185	0.501793		1.14043	1.72661
0	0		0	0.655119
0.31604	2.23676		0	0.711826
0	0		0	0
1.23187	1.34044		2.19857	0.168074
2.43743	3.0603		0	0
3.93846	4.64427		4.11273	0.225862
0.0551644	2.03368		0	0
3.5207	2.04297		0	0
0.278545	0		1.30465	1.12004
2.27815	3.81889		0	1.62428
0	0		0	0
0	2.17295		0	2.7187
0.337574	0		0	2.40951
0	0		2.04925	2.14393
0.751058	4.12546		6.64473	0.332715
0	0		0	0
0	0		0	1.51787
0	0		0.553201	0
0.314002	0.246922		0	0
0	0		1.04732	0
0.782159	2.22102		0	0.284751
0	0		3.57057	0.889642
0	0		3.00271	1.87378
1.30616	2.81774		0	1.87748
2.14107	3.47805		0	2.10393
0	0		10.6279	4.80286
0	0.328764		0	0
0	0.257092		0.65116	2.20772
0.382583	2.3244		5.1856	3.70085
0	0.0525715		0	1.34837
0	0.357149		0	2.3008
0.611652	0		5.84482	2.36365
0	0		0.756705	1.76216
0	0		0	0.400642
0	0.285767		0	0
0	0.395496		0	1.76006
3.50167	0.633138		0	3.48458
3.45947	5.39907		3.19765	0
2.43339	4.7847		0	0
0	0		0	0
0	0		1.87319	0
0	0		0.47134	0
0.902432	3.94481		0	0
1.52477	2.92267		3.57792	0
0.0945375	0		2.02365	0
0	0		0.978755	0.0396474
0	0		10.2471	1.511
0	0		3.24348	3.18282
0	0		0	0
0.442386	0.843685		0	0
0.621312	0		0.0936868	1.86212
5.59821	4.5352		5.65094	0.5247
0	0		1.08102	0
0	0		0	0
0	0		0	0
0.797306	0		2.81722	0
0	0		7.48538	0
0.292122	0		0.263378	0
0	2.35493		1.70121	2.28622
0	0		6.91169	0
0.496436	0.587237		0	0
0	0		12.8036	1.59563
2.83867	2.58743		0	2.13946
1.53597	3.82382		0	0.97569
0	0		0	1.04443
0	0		10.6247	1.33986
0	0.356384		3.73796	0
0	0		2.75342	0
1.07321	2.60566		0	1.03372
0	0		0	0
3.01522	2.79878		0.541087	1.31045
3.35674	4.16317		0.12835	0
2.76518	5.27903		8.43155	1.92144
[truncated: 1 more rows]

## Sheet: Fig1c
\mu	Around[mean, SD]
0	Around[0.7039873615328848, 0.027041342046383993]
0.04	Around[0.7708154475574862, 0.017574990317385422]
0.08	Around[0.8375227174171759, 0.032032212862681445]
0.12	Around[0.8827994370005612, 0.05074653653947659]
0.16	Around[0.8993222751929635, 0.05622408434064046]
0.2	Around[0.9339074093890345, 0.07529454837955145]
0.24	Around[0.9618973075100625, 0.04601255354640274]
0.28	Around[1.0049515887228158, 0.07148047975730909]
0.32	Around[1.0452395249919626, 0.021921490535015947]
0.36	Around[1.1012210512221614, 0.08606968832143663]
0.4	Around[1.1300980885575784, 0.06840399596389758]
0.44	Around[1.1589026013113861, 0.05600551719078467]
0.48	Around[1.2615261041491634, 0.08092380893601504]
0.52	Around[1.3008358325783698, 0.07522799947587312]
0.56	Around[1.3466095365534039, 0.09789670929136389]
0.6	Around[1.4555598649858783, 0.06243615612128995]
0.64	Around[1.4871468234213796, 0.08629116355466429]
0.68	Around[1.6180235494626125, 0.09943052606954626]
0.72	Around[1.683193364773865, 0.09349142573681081]
0.76	Around[1.7801025616636625, 0.11228354656192141]
0.8	Around[1.9394291952405354, 0.11750907013927137]
0.84	Around[2.173833952543552, 0.17011644670235368]
0.88	Around[2.364647861078992, 0.12363463843835032]
0.92	Around[2.6534095202260466, 0.19704438581747674]
0.96	Around[3.003758150630275, 0.28162873974061386]

## Sheet: Fig1e
\mu	cos \theta	cos \psi
0	Around[0.009150037786706035, 0.023301717412168667]	Around[0.6330214585043837, 0.021782610196750273]
0.04	Around[0.12394564672445618, 0.03317367626780208]	Around[0.5615203161290108, 0.028606800549966723]
0.08	Around[0.19441277547476624, 0.023010830658581585]	Around[0.529547162084111, 0.040068668021023386]
0.12	Around[0.2206956070778024, 0.02512230237401095]	Around[0.4971385160753677, 0.020633972626444355]
0.16	Around[0.24565758350509964, 0.010615514863922586]	Around[0.48024153059402164, 0.021451305752728366]
0.2	Around[0.26853506475972067, 0.014826108239260623]	Around[0.46286478255650804, 0.030171310899178735]
0.24	Around[0.3065708497907327, 0.019244818365651565]	Around[0.42064228848013646, 0.04506909295674718]
0.28	Around[0.3109963375577628, 0.018510787336014196]	Around[0.4281993008462718, 0.01685658579832453]
0.32	Around[0.3346889849627505, 0.014608728676277943]	Around[0.41411489033627313, 0.04478434996039371]
0.36	Around[0.34559306981597077, 0.01765193812439692]	Around[0.3842659242445022, 0.03331272227790305]
0.4	Around[0.3648600738492442, 0.017987558242912528]	Around[0.3752803439401024, 0.037740940956084816]
0.44	Around[0.3725081833999706, 0.019696138441281378]	Around[0.3503051324279301, 0.02203962532987844]
0.48	Around[0.3835406034744188, 0.01886574199832377]	Around[0.32643716767431324, 0.036494150479032504]
0.52	Around[0.3976899625658217, 0.008014335315939161]	Around[0.32663719504745903, 0.029577381679814593]
0.56	Around[0.40293392642540465, 0.013473406909656436]	Around[0.28451226852535844, 0.033387705385605065]
0.6	Around[0.4193131849135995, 0.011230316070169577]	Around[0.2747382814470471, 0.030728094431392815]
0.64	Around[0.4222979887190698, 0.013359949304233482]	Around[0.26722604720898546, 0.03633533959341353]
0.68	Around[0.42710875478420085, 0.009284956444175037]	Around[0.25100264312594484, 0.03520748341756561]
0.72	Around[0.43653364633407304, 0.012650977665859832]	Around[0.22257399082689183, 0.03943176297228811]
0.76	Around[0.4392987634696716, 0.013479531388205485]	Around[0.2163904296460632, 0.029121264467763478]
0.8	Around[0.4527752701712228, 0.006065453718341178]	Around[0.1965409081333635, 0.02760057935471756]
0.84	Around[0.4499846751672723, 0.008385297238758358]	Around[0.18370882759888651, 0.02610114652243667]
0.88	Around[0.4553830207983179, 0.009396823689935939]	Around[0.1641687930230752, 0.02839358093396085]
0.92	Around[0.4575524882625449, 0.008742309353842546]	Around[0.15651118265176456, 0.028664919436784186]
0.96	Around[0.45896800003805865, 0.010372385659906254]	Around[0.10845918122054962, 0.029379191648775404]

## Sheet: Fig1f
Our model							Segregation model
Mismatch x	Mismatch y	Match x	Match y				Mismatch x	Mismatch y	Match x	Match y
9.0757	6.5422	0	0				1.6955	0.587493	2.41682	1.73979
3.93049	0	0.199006	3.21283				0	0	1.94185	2.94113
0	1.06199	0	1.48652				0	0	2.19195	2.04357
0	5.23523	0	0				0.832778	6.24486	0	0
0	0	0	0				6.53838	7.05957	0	0
2.54888	3.55809	0	1.67008				0	0	0.599717	0.526188
8.55141	1.7478	0.284389	0				7.65128	9.60096	2.28406	1.47756
4.59636	0.469368	0	0				0	0	0.776001	0.147248
0	0	0	0				2.01624	0	0.539162	0.227572
5.20668	3.74328	1.55464	0.448162				0.90021	0.784846	2.04063	3.62505
0	0	1.38565	0				6.47918	3.83575	3.03229	2.75228
0	1.19647	3.17506	1.87633				0	0	3.19005	2.32992
0	0	0	0				2.17301	5.65348	0	0
1.23699	0	0	0				4.50637	5.44017	0	0
6.054	4.02158	1.73681	0				0	0	0	0
6.65706	0	1.89551	0				2.19839	3.90808	0	0
4.26239	2.72575	0	2.08872				10.4128	10.812	0.056877	0.376671
2.20218	0	0	0.958235				0	0	2.50204	1.6123
6.04724	0	0.505813	0				5.13528	7.7765	0	0
0	0	0	0.736774				0	0	0	0
0.25829	6.17538	0	0.817683				0	0	2.17933	1.32006
3.05548	0	0.231709	0				4.81941	4.35509	1.27511	0.71248
0	0.65698	2.03027	0.486979				0	0	0	0
5.14117	3.30643	0	3.26418				3.4288	0.964184	0	0
0	0.77322	0.349553	0				0	0	2.12768	1.49724
0	0	2.5269	0				0	0	0	0
0	0	0.732865	0.808712				0.26989	0	0.425578	1.08423
4.42885	2.09571	1.66904	0				2.18808	2.78926	3.90769	3.49266
2.35803	0	0	3.85366				0	0	2.3303	2.14432
3.21313	0	0.0449562	0				6.04031	5.59071	2.70603	2.34081
3.73366	0	0	0				0.294651	0	0	0
5.89123	0	1.52675	1.59519				2.48347	2.09333	0.215655	0
4.58327	0	0.402241	0.596562				0	0	0.715828	0
8.90045	0.523613	0	3.71723				3.66995	9.20669	0	0
0	3.04261	0.021492	0				6.51389	7.20933	0	0
3.79996	0	0	0				0	0	1.25014	0.647367
0	0	0	0				0	0	0	0
1.90759	5.44703	0	0				5.29406	5.91288	5.26206	4.62973
0	0	0	2.98438				0	0	0	0
2.89747	0.534492	0	1.7059				0	0	0	0
2.65254	4.0356	1.50805	0				0	0	0	0.972701
0	0.277358	1.12751	0				0	0	0.182744	0.802147
11.1299	0.410283	0.102728	0				6.65581	5.58857	1.02987	1.70157
0	4.62062	2.84536	1.91565				1.94712	0	0	0
9.78648	0	4.07737	0				0	0	1.91422	1.88766
4.32943	4.39082	0	0.529264				0	0	0.587916	0
7.10696	0	0.856661	0				2.19126	3.60675	1.38125	1.13554
0	0	0	0.941455				0	0	0	0
0	0.53907	0	0.827846				0	0	0.51418	0.0581304
0	2.0033	0	0				3.0413	0	1.10115	0.442824
1.49388	2.1339	0	0				0.191423	2.10562	1.18846	2.38689
0	0	2.05218	0.807684				0.734217	0	0.627486	1.28109
0	0	0.964415	0				0	0	0.313589	1.18827
0	2.04813	0	0.475941				1.90743	0	0	0
0	1.65956	0.882949	3.63026				0	0	0	0
0	0	0	0.582054				0	0	0	0
0	0	0	0				0	0	0.482886	2.22713
0.0260045	0	0.165272	1.13881				1.041	0	0.580548	0
3.14999	5.10226	0	1.3939				0	0	0	0
0	0	1.09437	0				0.535325	0.116269	0	0
0	0	1.88491	1.19372				7.99916	9.04902	0.424036	0.211272
0	2.77977	0.216692	0.4511				2.21629	0	0	0.00939849
0	0	0	0.484032				0.772405	2.47698	4.79393	4.2247
0	2.08448	1.38973	0				3.68134	4.34897	0	0
0	0	0	0				0	0	0	0
0	0.923663	0	0.720685				0	0	0.375185	0.167923
1.69289	0	0	0.286662				3.44316	2.69957	3.58431	3.67829
7.40666	1.00427	1.29603	0.158774				0.932466	0	0	0
0	3.0259	2.02024	0.191291				0	0	0	0
0	0	0.639792	0				0	0	0.61265	0
6.98301	0	2.1801	0				1.02402	2.57831	0.66679	0
3.74222	0	0	2.87211				1.44512	1.9192	0	0
4.36452	0	0.895118	0				0	0.0974043	2.25404	3.30835
0	0	0	0				0	0	0	0
4.09094	0	0	0.822332				7.28758	10.9446	0	0
0	0	0	1.28665				0	0	3.07583	2.75844
0	1.99299	0.101872	0.0822757				0	0	1.20347	0.54769
0	7.86722	0	0.851515				5.38616	3.41902	0.172795	0.414344
3.17138	0	0.304228	0				0	0	0.102538	0.00221789
7.40015	0.212526	0	1.24643				0	0	1.72019	2.38573
0	0	0	1.2985				0	0	0	0.0631029
0.919631	0	0	0				0	0	2.32868	2.46711
0.0716728	0.0984819	1.81016	0.20389				0.532258	0	0	0
0	9.50006	0	0				0	0	1.72782	1.89609
0	1.25229	0	0				0	1.94018	0.921743	0.799899
0	2.80536	2.12576	0				6.13246	6.95702	0	0.538631
0	1.38764	2.45703	0.415081				0.998042	0	0	0.0936146
0.591701	2.10973	0.817703	1.63089				0	0	0	0
0	0	0	0				0.348247	0	0.937176	0
3.11633	4.78326	2.23789	0.0745319				4.97661	3.25892	2.5617	0.804242
5.02007	3.66348	0	0.160564				0	0	0	0
0	0.341901	0	0				7.08715	7.19328	0	0
0	0	0.584486	1.06192				0.965422	0.805249	4.48141	2.41133
5.53975	0	0	1.24924				5.16904	4.32764	0.611135	1.10654
0	9.99143	0.786354	0.364038				1.44494	0.481529	0	0
1.80173	0	1.05065	0				9.73179	7.93677	0	0
5.0277	0	0	0.46375				5.77664	2.92162	0.302665	0
0	0.0762297	0	0.0313048				2.57705	1.2106	0	0
0	3.52359	0	0				6.36825	3.59199	0	0
1.1562	0.959704	0	1.11173				0	0	0	0
0	1.04473	0.961094	0				0.531236	0.845237	0	0
0	4.78529	0	1.06762				0	0	3.00779	2.89799
0	0	0	0.93498				2.41606	4.96469	0	0
1.98519	0	0	0				4.94664	7.05665	3.86941	3.41241
0	5.11503	0	0				0	0	0.276893	0.725201
3.56395	2.00441	0	1.59646				14.0174	12.6948	0	0
6.76417	0	4.12849	0				5.4278	5.02923	2.33479	1.38157
0	1.8802	0.83244	0				0	0	1.9173	2.3082
0	3.95202	1.47919	0				0	0	0	0
4.32766	0	0	0				2.06722	0.415952	0	0
0	1.71576	0	0.232919				0	0	1.7623	1.29435
6.69698	0	1.9605	0				0	0	4.3515	4.6385
1.60525	0	3.0727	0				0	1.09534	2.68472	1.69543
0	3.85008	0	3.85649				0	0	0.878502	1.32408
8.47835	0	1.79976	2.93674				0	0	0	0
0	0	0	0				1.67507	3.7735	0	0.751268
0	0	0	0				6.72333	2.5406	0	0
0	0	0.757251	0				4.55625	7.57704	0	0
2.38228	0	0.247987	0				5.29667	7.44474	0	0
0	4.87186	1.56328	0				0	0	0	0
2.8138	5.9581	0	0				0	0	0.493105	1.08975
0	10.0297	0	0				4.45045	4.90159	0.142225	0.787303
0	4.60593	1.08617	0				2.46106	0.254448	0.761335	1.52685
0	0	1.44969	0				2.81515	0.250767	3.28843	4.58533
0	0	0	0				5.14405	2.89784	1.39156	1.87452
3.74069	0	0	0				3.54523	2.66531	0	0.819996
0	0	0.165909	0.359592				0	0	1.8067	0.840223
0	3.26791	2.08949	0				4.44024	7.24277	1.52414	0.624401
2.91565	0.550191	0	1.13732				2.49165	0.183718	0	0
2.37144	2.7117	3.51786	0.925403				3.51022	6.09434	7.04032	6.76956
0	2.85422	0	0				0	0	2.85761	2.94269
0.635085	6.06712	0	0.455989				0	0	0	0.02683
1.48312	0	0	0				0	0	1.4646	1.62801
1.93305	0	0	0				1.62032	0.750973	1.31039	0
0	0	2.11322	0				0	0	0.759333	1.32196
3.90636	2.80345	5.2083	0				8.99545	6.88943	0.199375	0
2.90618	0	1.46649	0				0	0	0	0
4.04426	0	0	0				0	0	1.41978	0.86924
0	4.92001	0	2.25431				1.49004	3.34044	0	0
8.22418	0	5.51437	1.07623				1.7703	3.68171	0	0
0	0	0	0.584713				5.18099	4.76423	2.9299	2.54114
1.63299	0	0	0				0	0	0.673953	1.29127
3.9585	0	0.221814	0				0	0	4.20765	4.13279
0	0	3.11507	0				0	0	2.40498	1.25909
0.889066	0	0.271047	0				2.14343	2.0705	0	0
13.6553	7.76323	0.149735	0				0	0	0.1689	0.339288
0	0	0	0				0	0	1.68282	2.77886
7.95163	3.1145	1.66031	0				0	0	0	0
0	3.44105	1.05235	0				0.319025	2.7543	0	0
0	0	0.189377	0				0	0	0	0
0	2.79857	0.716973	0				7.05298	1.21866	0	0
2.45303	0	0.487662	0				0	0	0	0
2.38867	0	0.967396	0				0	0	0	0
0.283501	6.57045	0.156276	1.71123				0	0	0	0.333179
0.0829052	0	0	0				2.41839	3.21435	0.370312	0.840094
1.64864	0	1.77265	2.51746				0	1.68217	0	0
0	5.3375	0	0				2.0154	0	1.82993	1.04752
0	1.69548	0	0				0	0	0	0
1.92136	0	0	0				6.0686	2.25081	0	0
0	1.55359	0	0				0	0	3.65082	2.07248
0	5.56632	0.510611	2.70381				3.94877	1.96117	0	0
0	0	0.459126	1.42081				3.36782	0.842875	0	0
0	0.35629	0	0.877278				0	0	0	0
0	2.62802	0	0				0	0	1.61175	2.04984
3.50218	0	0	0				0	0.17106	0	0
4.10455	3.96154	0	0				0	1.51749	0	0
0	0	0	0				0	0	2.7338	0.0567894
0	0	0.301785	0				0	1.80309	0	0
0	0	0	0.618517				5.4364	3.25795	0	0.888263
3.98177	0	4.82978	1.95942				0	0	0.695165	1.28368
2.2101	11.2396	0	0.771326				0	0	0	0
0	0	0	0				0	0	0.00353673	1.01359
0	0	2.0535	0				0	0	0	0
0	0	0	2.57358				8.15624	4.78106	0	0
0	0	0	0				0	0	2.68405	3.61511
6.13059	0	0	1.45945				0	0	0	0.345679
5.65543	4.73178	0.321508	1.29477				0.4069	0	0.147835	0
0	0	0.0856269	0				0	0	0	0
8.45461	0	2.58778	0				0	0	0	0
3.57737	0.443503	0.931241	1.24605				1.90635	4.66223	0.221839	1.4825
2.67733	0.766611	0	0				0	0	2.40318	2.64578
1.86998	6.34733	0	0				5.5044	8.49143	0	0
0	5.77962	0	0.392935				0	0	0	0
0	0	2.71177	3.60154				1.47539	0	0.233614	0
4.27343	0.861353	0	1.54404				0	0	0.0192769	0.152521
0	0	0	1.04246				0	0.621294	0	0
0	0	0	0.0267227				0	0	3.79037	2.35555
1.56678	0	0	0				0	4.44936	0	0
1.06529	0	0.88713	2.68596				2.17726	1.42447	0.804925	0.535339
2.97652	1.83534	4.9625	1.21053				1.07697	4.13054	0	0.349233
0	2.47369	1.05454	0				10.6169	11.1512	1.89243	1.56477
0	0	1.94374	0				0	0	0	0
0.943692	0	0	0				0.0809315	2.36964	2.88816	2.8369
0	0	0	0				0	0	0	0
0	0	4.02017	0.464214				6.0808	3.82409	0	0
0	4.21707	0	0				0	0	1.11594	1.2131
1.80205	0	4.28876	2.55779				0	0	0	0
4.13175	4.36002	0	0.617956				3.84562	2.17894	1.29345	1.39217
0	4.37088	0.427589	0				0	0	0	0
7.58069	0	0	0				0	0	0	0
0	2.3342	0	1.26258				0	0	0	0.385143
0	0	0	1.29248				8.01453	10.8248	2.436	2.42801
1.39158	0	0.00715392	0				0	0	0	0.171575
0	0	0.920957	1.69988				2.69827	3.0332	0	0
2.5505	0	4.5102	0				0	0	0	0
0	1.95488	0.285875	2.00273				2.68231	2.85204	1.88901	1.96746
3.59708	0	2.50412	1.09722				5.01506	1.60295	0	0
2.08256	2.26075	2.93163	2.66703				6.37162	4.92688	1.2401	2.09665
0	0	0	0.787257				3.30202	6.65941	2.95182	3.39755
2.82573	6.32765	1.12371	0				0	0	1.10089	1.85711
0	9.30627	0	0				0	0	1.49266	2.20751
4.71993	1.01758	1.42195	0				0	0	0	0
1.84023	4.16522	1.36747	0				0	0	0	0
0	0.346401	0	0				1.75034	0	0.719516	0
0	0	1.76432	2.35867				0	0	1.30706	1.68986
0	5.57431	0	0				0	0	0.258423	0
0	0	0	0				0	0	0	0
3.68164	0	0	0				0	0	0.881617	0.713818
0	0	0	0				2.02591	2.5038	2.15223	2.86494
4.04556	6.55667	0	0				0	0	0	0
7.48219	0	1.84061	2.49355				1.48673	1.92438	0	0
0	0	0	0				0	0	2.17236	1.41794
0	7.30638	0	0				0	0	0.716259	1.77065
1.783	1.24105	1.17674	0				12.3494	11.6543	1.18527	2.20514
5.89284	7.80448	0	0				5.13714	3.10511	0	0
2.16859	0	0	0				0	0	2.56728	2.05093
0	0	0	0.451465				5.34689	6.46219	2.52524	1.16629
0	0	0	0				0	0	0.147259	0
0	3.50802	1.78343	0				1.05475	3.49124	0	0.692664
0	1.16937	0	0				0	0	3.34008	3.45562
0	0	0	0				8.1278	6.98132	0	0
0	0	0	0				11.2463	11.9904	0	0
0	0	0	0				0	0	2.41586	2.99185
0	0	0	0.672762				0.0975501	0	0	0
11.4613	0	0	2.06222				5.26909	5.87438	0	0
0	12.8049	0.411587	2.51592				10.0792	11.9001	0.578486	0
0.380093	1.96415	0	0				0	0	0	0
3.16536	0	0	0.910763				1.76818	0	2.04262	0
0	0.0197113	0	0				0	0	0	0
3.06384	0	0	0.881099				3.53749	1.98887	0	1.42603
1.60782	0.430844	0	0				0	0	0	0
0	0	1.48295	0.896118				0.982148	3.14283	1.43076	0.328191
1.70322	0	2.40214	0				0	0	2.71635	3.54251
6.62569	0	1.52361	0.472155				0	0	0	0
0	6.82129	0.295495	0				12.1065	8.11141	1.06864	2.27616
0	0	0	0				0	0	2.8326	3.65094
2.19197	5.00101	4.33373	0				5.67796	6.37606	2.79891	2.19498
0	0.125248	0	0.954258				0	0.290494	0.547208	0.13086
0.202323	0	0	1.01505				2.03474	6.76299	0	0
0	2.40128	0.458432	0.843955				8.96637	8.64401	0	0
0.663556	0	0	0				0	1.55865	2.2398	2.34429
0	5.0481	2.03162	0				0	0	0.566921	1.13045
0	0.209739	0.0103696	0				0	0	0.277911	0.453985
7.05863	4.9991	3.06665	1.76209				0	0	0.200231	1.12551
1.42879	0	0.280684	0				4.52076	8.03543	2.78261	2.79674
0.0713769	0	2.95992	0				0.250466	0.740491	0	0
0	5.13638	0	0.616275				0	0.577236	0	0.113245
0	0	0.981924	1.13019				1.10535	0	0	0
1.44881	4.94603	2.14281	0				0	0	0	1.64561
0.431763	0	0.0923466	0				0	3.48064	0	0
0	3.2143	0	0				0	0	0.878169	0.20417
0	7.82647	0	0				0	0	0	0
0	0	0	0				3.74278	1.1137	0	0
0	10.864	0	1.17872				2.05014	4.11583	4.87614	4.89015
5.34032	4.83788	0.570381	0				6.01863	6.18002	0	0
0	0	0	1.99698				0	0	0	0
2.9016	12.3352	1.25678	1.72242				0.359142	2.84354	0.650542	0.0844093
0	0	0.24884	0				0	0	0.339755	1.00568
0	0	1.67829	0.923426				0	1.88857	0.386716	0
0	3.99647	0	1.18237				4.39457	4.64483	0	0
0	0	0	2.09069				2.59263	3.4363	1.89109	1.78156
0	0	0	0				0	0	0.234928	0
5.31723	0	1.0528	0.487125				4.59389	5.37703	0	0
3.79873	0	4.41147	0				0	0	0	0
0	7.43876	0.635215	0				0	0	0	0
0.108538	1.62483	0	0.308137				0	1.09775	2.93378	2.30848
0.0142507	0	0	0				2.20005	5.12977	0	0
6.95737	0	3.4833	0.316358				0	0	0	0
0	0	2.90159	0				0	0	0	0
5.38374	0	5.20911	0				0	2.55132	4.64193	3.33868
0	0	0	0				3.74008	3.6896	2.12651	0.746859
0	0	0	0				0	1.83826	0	0
1.348	0	0	0				3.05782	5.29755	0	0
3.39968	1.65507	0	1.81401				0	0	2.09496	0.425603
0	6.54936	0.719008	0				8.85383	9.57158	0	0
2.6116	0	0	0.385238				0	0	0	0
0	0	0	0.303585				0.159477	0	0	0
0	0	1.63032	0				0	0	0	0
0	0	1.85837	0				0.132272	0	0	0
0.330148	0	1.08767	1.19131				0	0	1.27657	1.92995
6.70456	0	1.41474	0				0	0.408548	0	0
0	4.43947	0	0				7.33908	8.21594	0	0
0	0	1.7077	0				0	0	2.82535	3.09008
0.0241039	0	0	0				0.697838	0	1.45856	2.11933
0	0	1.27907	0.644922				0	0	0	0
0	5.94891	2.17643	2.80109				0.221566	0	0.521097	0.695166
4.03659	0	0.869583	0				0.772268	4.16705	0	0
9.55765	0	3.66671	0				0	0	0	0
0	0	2.98226	0				5.26793	6.72936	0.0450994	0
0.423136	0	3.50698	0				0	0	0	0.59624
7.42095	4.63941	0	0				0	0	1.46435	1.74253
0	3.09275	0	0.455851				0	0	0.164739	0
7.87743	0	0	0				5.34611	4.77353	0	0
0.0916259	3.12069	0	0				0	0	0	1.17908
3.281	0	2.97793	1.16952				1.48092	0.783732	0.986947	0.462305
2.56181	0.657507	0.259578	0				3.68084	1.84332	0.815712	0
3.68375	3.1281	0	1.58947				7.762	7.00996	0.967225	2.12391
1.54708	0.0319536	0.0645449	2.67366				0	0	0	0
2.14012	6.34098	0.516459	2.77332				3.39238	3.54022	0	0.21348
2.01483	2.1144	0	0				0	0	0	0
2.70792	0	1.94674	2.18864				2.02413	4.1306	0.875378	2.2137
5.32481	0	0	3.38297				0	0	1.67556	0.569793
0	1.18271	0.657015	2.9203				3.57229	4.28346	0	0
0	0	0	0.725815				8.36955	0.740049	0	0
0	8.75229	1.89791	0.703994				0	0	0.907721	2.06961
2.24435	0.436566	0.373556	1.47791				0	0	0	0
1.75302	0	0	0				0	0	1.14268	1.20881
0	4.24233	1.78428	0.350464				0.208363	0	0.611026	0.172455
1.15141	1.99395	0	0.4536				0	0	0.00431358	0
5.8594	0	1.28067	0				4.23344	1.13462	0	0.339229
0	3.17531	0.650627	1.62272				0.254347	0.061345	0.584939	0.550174
0	0	0	0				1.79056	2.98772	1.24001	0.132183
3.12461	0	1.75184	0.534575				0	0	0	0
0.388178	5.52912	0	0.802221				0	0	0	0
0	0	0	3.54147				5.30374	8.15776	0.760812	0.79244
1.51049	0	0	0				0	0	2.01858	2.28145
0	5.30271	0	0.7419				0	0	0	0.868838
0	0	1.23216	0.732488				0	0	1.64472	0.211347
5.58952	0	0	1.30599				2.2591	1.69267	1.81325	1.58567
0	0	1.74603	1.48833				2.67289	1.01557	0	0.716924
0.594028	2.37023	0	2.15313				0	2.07435	0	0
2.54722	0	0	0				0	2.85152	0	0
0	0	1.04927	0				4.24614	3.75753	0	0
0	5.88659	2.07505	3.89723				0	0	2.55342	0.924807
1.35968	5.28991	0	2.21293				0	0	1.18847	0.764243
0	0	0	1.34021				0	1.16009	0	0
4.29796	1.01008	0	0				0	0	0	0.571084
0	1.55785	3.84338	2.01221				9.5969	6.87106	0.421041	0.42635
0	11.4033	0	0				0	0.0818091	0	0
2.99674	4.09472	3.0508	0				10.0331	11.6938	2.62964	2.0324
0	0	0	1.19827				0	1.6967	0.151771	0
0	0	0.534866	1.38129				2.7958	1.88043	0	1.02907
0	2.03587	0	0				0.750483	0	0	0
0.304961	3.45354	0.956504	0.794027				0	0.385607	0.906319	0
6.1646	0.0157299	2.83091	1.30368				0	0	1.16195	0.439083
4.4743	4.86189	0	1.69076				3.49684	2.76085	1.59168	0.539316
0	0	0	0				0	0	0	0.800527
1.83062	0	2.01349	1.60957				2.28868	2.633	0	0.643847
0	0	0	1.05257				2.24167	4.50753	0	0
0	0	2.14894	1.16747				0	0	0.893164	0.747274
3.59051	0	2.86477	0.0202991				0	1.74817	0.417991	0.331131
5.47913	0.558481	0	0				2.05475	0	2.4468	1.16079
0	5.1438	1.1962	5.23214				0	0	0	0
4.97998	0	0	0				2.55011	1.86001	0	0.558785
0	4.18581	0	0.0687525				6.00258	4.2022	0.442517	0.423305
0	0	0	0.686398				4.58328	5.18146	2.01586	1.14448
0	0	1.09644	0				4.85591	5.78806	0	0
1.75541	7.56399	0	0.704002				2.95723	6.15201	0.252395	0
0	0	0	1.3685				5.4658	5.95323	0	0
2.56643	0	0.68516	0				7.33374	5.9061	0	0
1.06514	7.44424	0	0				1.80681	3.73465	0	0
0	7.07529	0	0				0	0	0	0
0	5.17607	0	1.0073				7.29003	9.47818	0	0
0.179421	5.78989	0	0				0	0	0.822738	0.649241
4.41891	0	1.59567	1.81876				0	0	0.295693	0
3.8643	5.23049	2.00783	1.90693				0	0	0.0402586	0.851148
0	7.53773	0.129895	1.82339				0	0	0	0
2.87917	0	2.33439	0.984769				0	0	2.26752	0.520042
7.45235	0	0	0.985922				2.12249	5.67949	0	0.271078
0	0.65758	0	0				0	0	1.25064	1.92924
0	0	0.602612	2.99231				0	0.224277	0.470888	0
0	0	0	0				2.01026	0.907981	0	1.47652
2.82193	0.944388	0	0				1.6709	3.24282	0	0
2.26622	0	1.65967	1.32797				0	0	0	0
0	2.54217	0	0				0	0	0	0
0	0.461182	3.28162	0.0703721				0	0	0	0
7.55771	4.24897	0.218585	5.11292				0	0	0.794558	2.1192
0	2.5133	0	0.194472				0	0	2.74154	1.8042
0	0	0.770197	0				0	0	0.72352	0.365064
0	1.05968	1.15761	1.466				0	0	2.21974	2.03135
2.35149	5.69823	0.901192	0				0	0	0	0
17.8871	0	0.282152	1.38293				0	0	0	0
2.1639	7.84966	0.650569	0.664642				0	0	2.86158	1.9822
6.20289	2.59471	0.15961	0.764576				0	0	0	0.711585
0	3.20684	0.552995	0				0	0	0	0
0	0	0.744318	0				0	0	0	0
0	11.3252	0	2.08851				1.72776	0.0416873	0	0
0	0	0	0				0	3.72737	0	0.379852
0	0	2.55174	0				3.62131	1.76771	0.188582	0
5.25718	2.57853	2.48485	1.75978				0.710936	3.49494	5.99695	5.82832
1.83468	10.8123	1.33704	0				0	0	0	0
0.73448	0	0	0				10.7504	12.5169	0.50565	0.487406
0	1.31287	0	1.11883				0	0	0	0
10.7358	13.7536	3.07887	2.78214				0	0	0.312404	1.65867
4.16524	10.8513	0	0				0	2.48079	0	0
0	5.25329	0.497065	0				0	0	2.00684	3.35062
2.8925	0.660722	0	0				4.42505	3.86276	0	0
0	0	1.78228	0.32986				0	1.62415	0	0.0252046
2.36777	1.93058	0	0				0	0	2.66578	1.39487
3.38416	3.85813	2.27266	2.29152				0	0	1.35437	0.0527038
1.48753	2.21293	0	0				1.91824	0.454252	1.99083	1.95185
0.794243	8.31384	0	3.69397				4.23035	3.47739	0.790196	0.557314
0	0	0	0				0	0	0	0.0451505
0	0	0.999275	0				5.63736	5.43846	1.58279	1.33417
3.3928	0	0.945078	0.0492011				1.00238	0	1.73748	2.84454
3.97352	4.10724	3.30213	0.611101				7.96239	8.81696	0	0
7.07399	0.293932	1.57169	0				5.13914	3.6688	2.28366	1.14669
0	0	0	0				0	0	0	0
7.13711	2.83538	0.00917068	0				4.06358	6.53175	1.2416	1.76357
0	2.50811	3.59559	0				0.101262	3.74147	0	0
0	0	0	0				1.79485	1.47599	0	0
0	2.88537	0	2.21701				0	0	0	0
7.09505	0	0	0.760659				0	0	0.817285	0
0	0	0	0				0.720785	4.36044	0	0
0	0	1.66621	0				5.41667	4.90819	0	0.064447
2.60066	0	1.28099	1.96162				0	1.71559	1.14177	0.249245
0	6.3961	0	0.249337				0	0	3.25058	3.82028
2.04474	3.2905	0.540476	0.122572				1.91305	1.94207	0	0
0	9.41944	1.18655	0				6.0207	8.79651	0	0
0	0	0	2.05207				0	0	1.78683	2.32276
4.45642	3.5388	0	0				0	0	0	1.18735
0	0	0.616414	0				0	0	0	0
1.42394	8.88275	0.0877942	0				0	0.462074	1.66386	1.02606
3.68223	0	1.05102	0				0	0	0	0
3.22683	7.73457	0.444007	0				0	0	5.21036	5.45632
0.55451	0	0	0				4.38541	3.85787	1.68114	2.72704
0	1.73064	0	1.55943				0	0	0.726036	0
0	0	0	0.70301				0	0	2.11143	1.92019
0	0	0	0				1.14633	0	0.616529	0.375766
0	0	0.0554485	0.140428				1.07324	0.144861	0	0
4.45837	0	0	0				3.61734	3.78448	0	0
0	0	1.31942	1.22232				4.8412	1.35252	0.13332	0
3.4505	2.99859	0	0				0	0	0	0
0.183119	0	0	0				4.67677	3.43208	2.69792	1.87336
2.52897	0	0	0				0	0	1.84202	1.10491
2.98027	0	2.47374	0				3.82664	8.04078	3.23595	2.53287
1.04507	14.1463	0	0.210433				0	0.422224	0.239595	0
0	0	0.284786	0				5.30617	4.58203	1.20421	1.77213
0	0	0	0.798502				1.55768	1.50102	0	0
13.3444	8.56211	1.34918	0				0	0	0	0
3.39901	2.36847	0	0				0.665932	2.5156	3.94755	4.59202
4.56603	1.30893	0	0				0.112722	3.07812	0	0
0	0	0	0				0	0	0	0
7.81137	0	0	0.86204				0	0	3.38629	2.92341
6.04655	0	3.81061	0				6.32923	6.3699	0	0.18756
0	0	0.613348	3.41469				0	0	2.2906	1.32583
0	0	0	0				9.88914	6.6303	2.38083	2.87815
0	0	3.1472	2.4808				3.88459	6.44295	0	0
2.5655	0	1.58149	1.83052				1.07356	0	0	0.016591
0	8.96644	0	0				3.56574	6.48383	0	0.895686
3.95961	0	3.54895	0.835825				3.79716	5.05628	0.24121	0
1.07936	4.97055	2.28488	1.44224				0	0	0.315243	1.70929
4.24529	0.501587	4.03558	0.0642921				10.4034	6.93823	0	0
0	0	0.343523	0				0	0	0	0
6.06459	0.577774	0	1.24286				2.59894	2.62606	2.11212	2.44604
2.03686	0	0	0				3.57975	3.06847	0	0
4.23222	4.1297	3.40726	0				0	0	0	0
9.1653	0	3.25183	0.369357				8.56663	5.88179	0	0
2.18045	0	3.23048	0.406819				3.7351	4.47379	0	0
1.10138	0	2.52988	0				2.46512	0	0	0
3.95512	0	0.727988	0				4.14818	0	2.57809	3.34661
0	0	0	0				0.359538	0.296401	0.700529	0.502718
0	0.475832	0	0.232665				1.06291	0	0.730784	1.95642
5.51581	0	1.76481	0.406754				0	0	0	0
0.640185	0	0.545002	2.24881				1.38838	2.05713	0	0
9.88924	0	2.31892	0				0	0	1.68193	2.82672
1.89786	6.32214	0.673155	2.28529				2.56508	5.93413	0	0
3.83858	1.40448	0.547643	0.00118681				0	0	3.29354	2.72297
0.124673	1.17091	3.63906	1.387				0	0	0	0
4.9512	3.15609	0	0				0.992659	0	0	0
0.29618	0	1.31167	0.243351				0.654866	1.2222	0	0
0	5.05147	0	1.93898				0	0	1.89639	1.72266
5.6162	2.00906	2.89342	0				1.90036	0	0	0
1.98441	0	0	0				2.41923	5.05811	0	0
5.6122	8.37903	2.43175	1.48018				2.3468	1.23166	0.0806858	1.59151
0	0	1.47123	0				0	0	0.78566	0.620701
0.290676	0	0	2.49417				0	0	1.92327	1.54167
5.00576	8.5836	0	0				0	0	0	0
1.10351	3.91619	1.06654	2.8747				0.458771	0	2.26071	1.87977
0	0	0	0				9.33964	6.4974	0.436501	0
4.78989	0	0	0.368205				0	0	0.272168	0.123467
2.93786	2.71325	0	0				0	0	0	0
1.69396	1.33077	0	4.94247				0	0	2.45182	2.32727
0	1.65555	0	2.20928				1.38434	0	2.60017	3.53514
0	0	0	0				2.31047	3.85838	2.76055	3.16684
0	7.73363	0	0				0	0	0	0
4.12828	0	1.49913	0				0	0	0	0.0423954
0	8.38268	0	0.646971				2.35629	0.247487	0	0
1.06078	8.7127	0.479473	1.68043				3.97526	4.67301	0.163729	0
0	2.34282	0	0				1.85061	2.64165	0	0
0	1.01916	0.865761	0				2.26347	3.27919	0	0.0215181
0.79188	8.68483	0	1.25251				0	0	0.254576	2.42353
0	0	1.56768	0				1.83531	3.39734	0.0702816	0.230052
4.60765	0	2.91222	0				0.906091	0	0	0
0	0	0	0				2.91752	1.44282	0	0
0	0.163106	0	3.33169				1.26974	0	0.938404	1.41598
0	3.51578	2.62193	0.472967				0.0958274	0.594415	2.2268	2.5639
0	0	0.833424	0				0	0	0.0700956	0
0	0	0.48202	0				0	0	0	0
0	3.80493	0.689084	2.03695				0.966791	4.3233	0.0737334	1.53916
3.58773	6.3398	0	0.402095				1.43565	0.23433	0.865733	0
0	0.113796	0	4.08054				0	0	3.81505	5.2087
0	0	0	0.655391				8.41572	1.42884	2.58586	1.73458
0	0	0.683098	1.18448				0	0	0	0
4.10406	0	1.99508	0				0	0	0	0
0	0	0	0				0	0	0.950218	0.383905
0.388011	0.55332	0.013289	1.37158				0	0	0.415971	1.71176
2.73243	0	0	0				1.7552	5.99342	0.562261	0
4.09055	0	0	0				0	0	0.35861	1.48797
0.0260427	3.02003	0	1.9436				0	0	0	0
2.03799	0	0	4.33664				0	0	0	0
3.39501	0.543289	0.406789	1.25016				1.95234	0	0	0
0	0.598461	0.942204	0				0.0674912	0	0.104141	1.16694
0	0	0	2.11579				0	0	0	0
0	0	0	0.697766				3.32083	0.54533	0	0
0	1.38521	0.186447	0.986597				0.455979	0	0.854553	1.80325
0	5.34958	0	0.431316				0	0	0	0
3.48613	6.48454	0	0.919258				0	0	0	0.605941
1.24874	0	0	0.757839				0	0	1.67185	3.0038
0	3.96945	0	0.883768				0	0	0.151888	1.10668
0	0	2.16636	0				3.54742	0	1.31414	0.0021729
0	1.03419	0	0				0	0	2.70485	1.72513
0	0	0	0				4.76055	4.6701	0	0
1.34848	0.57763	3.05535	1.83368				0	0	0	0
0	0	0	2.2963				5.62648	6.03133	0	0
0.6872	0	0.151695	0				0	0	1.54175	0.830075
0	0	0	0.289457				5.84313	6.15092	0	0
2.07405	1.83777	0	1.33431				0	0	0	0.116237
0	9.22852	1.77451	1.62688				3.58223	4.08911	1.63857	2.52727
0	5.72978	0	3.13492				0.470462	0.207019	0	0
0	0	0	2.50675				0	2.00117	0.134269	0
0	0	0	0				0	1.34	0.832925	0.820522
3.85298	6.87367	1.78222	1.95988				0	1.18434	0.0944823	0
0	0.0735283	0.576689	0				0	0	0	0
0.788155	0	0.565396	3.431				2.51105	1.80729	2.2831	2.56139
0	4.5437	0	0				0	0	0	0
5.66948	1.02296	0	3.13172				4.13568	3.47067	0.838845	0
3.59442	6.29567	0	0.302952				4.24373	1.88676	0.818799	1.47704
1.02993	0	0	0.568566				2.85143	1.18099	2.17638	1.68127
1.16932	0	0	0				1.46624	2.92689	0	0
5.8091	9.09561	0.11983	0				0	0	0	0
0	0	0	0				1.32365	1.07666	0.149657	0.116421
0	0	0	0				0	0	3.56111	4.09187
0	3.16596	0	0				6.78694	9.41029	0	0
12.0153	0	1.32919	0				1.24484	0	4.93283	3.69672
7.11989	8.85819	0	4.04901				1.91421	0.760947	0	0
10.3799	4.63695	3.04137	0.21569				0	0	3.23723	3.76627
0	5.29846	0	0				0	0	0.795686	0
3.00541	5.59086	0.225199	0				0.420163	0	0	0.270882
0	2.07742	0	1.05055				5.40018	3.69911	0	0
0	0	1.56668	0.405206				5.73973	9.38607	0	0
1.55036	3.49148	0	2.15437				0.707689	2.20187	0	0.444237
5.81731	0	3.87539	0				0.385386	0	0	0
0	0	0.723536	0				0	0	1.63373	1.28778
7.66672	3.26682	0.624091	0				0.259595	1.30996	0	0
1.24789	3.68469	3.62077	0				4.08412	2.45977	1.26319	0.48351
7.68297	0	0.61918	0				0	0	0	0
8.00342	0	0	0				0	0	0	0
0	0	3.16711	0				7.66721	8.34532	0	0.616753
2.72097	1.88038	0	0.0313017				0	0	1.52728	2.30785
0	10.499	1.21981	0				0	0	1.31133	0.186739
3.86795	0	0	2.20268				0	0	0.0445631	1.00004
0	3.10198	0	5.75519				0.692346	1.2839	0	0
7.23323	0	1.89383	0				0	0	1.70586	1.96115
0.241086	0.110125	1.77534	0				0.305044	4.67085	2.77251	2.65147
8.2547	0	0.227445	0				11.4894	9.69013	0	0
0	0	0	0				2.96366	3.4133	0	0.0160087
0	0	4.28335	1.99016				0.0483651	0	2.39722	0.864225
0	4.34576	2.43586	1.04274				3.54167	3.17461	0	0
0	0	0.974848	0				0	0	0	0
0	0	0.388872	0				10.2747	9.44916	0	0
0	0.635043	0.925473	0.130046				0.0227592	1.31031	0	0
1.69098	0	3.29245	0.135672				1.77291	0.09847	0	0
2.65927	6.13127	0	1.98551				0	0	0	0
4.58377	0	1.64387	0				0	0	2.43553	2.73468
0	11.0084	2.42607	2.27137				0	0.8067	0	0
0	4.96301	0	1.83831				0	0	1.26411	0.782847
4.93145	3.1715	0	0				0	0	3.98529	4.82714
0	5.4493	5.27987	0.730497				3.79955	5.22306	1.00289	2.16852
5.65582	3.36882	2.12018	0.26564				0	0	1.24995	0.479197
0	3.37809	4.16971	0				3.60356	2.93821	1.90687	0.750225
8.25516	0	2.04666	0				0	0	0	0
2.54023	2.58963	0	0.355288				3.56814	0	0	0
0	0	0	0.261987				4.92887	6.73594	0	1.37218
0.599512	2.6627	3.11358	0				0.961615	4.86538	0	0
0	0	0	0.76608				9.0377	5.76819	0	0
0	1.32131	0	0				2.77428	1.28024	0.107749	1.06868
3.42955	0	0.646526	0.321123				3.54734	1.98533	0	0
0	4.73121	0.469502	0.89181				9.40161	6.94256	2.63896	1.39731
5.18922	2.58261	0	0.737067				5.98715	8.73532	2.20828	1.74087
0	0	0	0				5.8648	8.09651	0.383721	0
1.98302	0.828085	0	0				0	0	4.16914	4.95132
7.13982	0	0	4.31017				0.139747	3.00942	1.57216	2.88369
0	0	2.70108	0				0.539764	0.438884	2.92615	1.86855
0	0	0	0				0	0	1.12856	1.02571
0	3.87173	4.89454	0				5.22284	4.58391	0.294993	0.642984
7.01605	0.828362	0.151143	0.329264				0	0	0	0
0	0.362202	0.945658	0				0	0	0	0.100166
0	1.76688	2.7175	0				1.96516	0	0	0.37549
8.37691	1.49316	0	1.04834				0	0	0	0.114423
1.158	0.661832	0	0				0	1.16232	1.43605	0.687203
8.46334	0.0482782	0.423743	0				7.04012	5.90387	0.651076	0
0	0	0	3.13615				0	0	0	0
0	0	0	0				0	0	0	0
1.49231	0	0	4.08443				0	0	1.53115	0.400032
0	0	0	0.67684				6.73422	4.74078	2.45174	2.1063
0	0	0	0				0	0	0.591349	0.853753
5.58308	0.78969	0	2.64857				0	0	1.39029	0
0	0	0	0				1.28062	0.882786	1.32504	1.26075
1.88555	0.273303	0.617385	0.58411				0	0	0	0
0	0.693038	0	1.47187				0.542302	1.8002	0	0.226767
0	0	0	0				0	0	2.8598	1.83722
0	0	0.429577	0.43002				2.22193	5.33876	1.80285	3.43661
5.45722	3.70126	0	0.87591				0	0	0	0
0	2.33618	0.623476	0				0	0	3.21934	1.473
0	4.83494	0	0.323715				0	1.44195	0.0435958	0
1.7702	0.298861	0.886345	2.67527				0	0	1.26876	1.52982
0.459072	1.74103	0	3.23823				0	0	0	0
7.47691	0	2.18276	0				0	0	0	0.728171
0	0	0.662953	1.39028				0	0.189785	0	0
2.09963	3.16089	0	0				0	0	0	0
6.01767	0	2.53979	0.904214				4.89484	5.42015	0	0
0	7.47793	0.219805	0.113573				1.93373	3.23857	0	0
1.75245	5.67138	3.25903	0				4.33584	5.23298	0.79891	0.889557
3.06701	4.58126	2.89073	1.2446				8.02274	6.0787	1.88407	3.05985
0.0788578	7.56758	0	0				7.58967	9.62758	4.13297	2.88785
0	0.338842	0.391397	3.82425				7.40381	3.64914	0	0
2.46105	7.08449	0	0				0	0.544852	0	0
1.29447	2.43887	0	3.26023				0.877191	2.52205	0	0
2.82675	1.8594	0	0				13.4595	8.95373	2.87856	3.66882
1.71519	0	0	0.591559				0	0.93319	2.26545	4.25364
0.219301	11.9891	0	0				3.52887	1.52819	0	0
2.40378	1.91427	0	0.503484				6.77438	4.71232	1.70384	0.943387
1.27004	8.14355	0.425724	0				0	0	0.100848	0
10.6963	3.35847	3.13933	0				5.77186	6.74154	0.451948	1.67198
1.31999	0	0	0				0	0	1.79569	0
0.0466464	0	0	1.22841				0	0	0.619525	0
0.785912	5.56483	0	2.72879				3.44487	4.60364	0	0
12.1958	0	2.66819	0				3.51182	5.56979	0	0
0	3.28642	2.29278	1.43795				15.067	18.0301	0	0
0	0.217139	0	0				0.704068	1.25036	0	0
0	4.01723	0	0				0	1.5163	0.691733	0
8.0092	0	1.17699	1.8557				0.506325	3.42866	4.39311	3.34043
0	0	0	0.991386				3.49065	3.39891	0.692978	0.518923
0	0	0.407209	1.58605				0	0	1.63553	1.99597
2.07776	0	1.58418	1.98266				0.110764	1.00254	5.88056	6.13166
0	0	0	0.411794				0	0	0.0545657	0.0537916
1.61604	0	0	0				7.63823	3.77438	0	0
1.94554	12.7185	0	0				0	0	0	0
0	4.30621	4.54035	1.34938				0.869709	2.50578	0.390637	0.240014
8.60887	7.90243	0	2.04511				4.60839	5.00856	0	0
10.2485	8.07554	0.429885	0				0	0	0	0.555879
0	0	0	0				0	0	1.64264	2.81259
1.02136	0	2.45779	2.3154				6.0282	1.82062	0	0.180354
2.22095	2.96984	0	0				6.10843	8.3386	3.8422	4.27446
0	0	0.878962	0				0	0	0.327184	0.315901
3.05208	0	0	0				0.0830694	0	0	0.187901
0	0	0.732874	1.83389				0	2.94066	0.2229	0
0	0.248838	0	0				1.19329	0.628379	0	0
7.03762	3.06006	0	4.45235				1.46266	0	1.26482	2.48411
0	4.12929	1.15211	0				4.02103	5.01106	0	0
4.29365	0	0	0.756027				0	0	1.38656	2.11871
0	5.86021	0.992518	0.949211				0	0.0511561	0	0
9.70538	1.53068	0.673559	3.66759				4.15313	0.759535	1.23023	0.659356
0	11.7878	0	2.35388				0	0	1.21238	0.0756378
6.57188	0	0	0				4.37894	0	3.09454	3.28485
0	2.16921	0.252072	0				5.14874	4.23434	0.512635	0
0	7.74022	0.446457	0				0	0	0.847836	3.01906
0	2.82641	0	0				1.33511	0.331347	0	0
1.95846	0	0	2.08007				0	0	0.662935	0
0.301416	0	0	2.12676				0	0	4.12554	4.37335
4.42979	1.90534	0	0.527567				0	1.85989	2.18459	2.56237
11.5547	8.35913	0.379868	3.21696				0	0	0	0
0	0.843443	3.08601	1.42817				0	0	0	0
1.66655	5.76965	0	0				0	0	1.6361	1.38094
0	4.62371	0.449165	0				1.4914	2.79753	0	0
0	1.44435	1.91443	2.49045				2.75086	2.10832	0.780592	0.940885
0	0	0.542968	0				4.06024	6.51069	0	0
7.27428	0	0	0				5.57533	3.28316	0	0
0	0	4.07606	0.0404324				0.926712	1.41019	0	0
2.9852	0	0.689609	0				6.26198	4.87989	0	0
10.5512	3.8067	1.92698	0				0	0.262779	0	0
6.00616	9.36914	2.76116	2.48264				5.45166	7.61343	0	0
0	11.0121	0.991439	0				0.866223	1.80418	0.0428291	0.583263
0	0	0	0.89046				0	0.762105	0	0
12.0549	0	1.44005	0				0.330646	0	0	0
0	0	1.89111	1.72815				0	0	0	0
0	2.30367	0	0				0	0	0	0
0	2.24756	2.7244	0.07986				0	0	0	0
1.44675	12.6782	0.845611	1.28619				0	1.60069	0	0
0	0	0.754291	0.0623593				0	0	1.08974	1.71112
0	2.13839	0.784938	2.06506				0	0	0	0
0	0	0	0				3.2577	2.87706	0	0
0	0	1.55107	0				0	0	3.24079	3.12419
0	0	0	0				0	0	0	0
0.0145571	0	0	0				0	0	0	0
3.2061	2.28343	0	0				0	0	0	0
0	0	0	3.23345				3.28419	3.43038	0	0
0	0	0	0				3.89271	3.08414	0	0
0	11.7998	0	3.68883				0	0	0	0
0	0.480975	0	2.77066				2.75145	2.49733	0	0
1.33804	6.26681	1.8311	1.18768				2.4731	4.85598	0	0
0	8.44108	0	5.03303				0	3.34826	0	0.542778
0	0	0	0				2.2537	1.5	0	0
8.13119	0	1.15497	0.266031				0	0	0.946872	0.576395
0	0	3.42955	0				0	0	0.319558	0.254979
3.55966	0	2.62346	1.3487				2.41942	0.289566	0	0
0	0	0	3.93097				5.10537	1.7123	0	1.13772
0	9.3347	0	0				0	0	1.69942	0.587165
1.35019	0	2.35707	0				0	0	0	1.19265
7.85236	0	1.66172	0				0	0	2.81105	2.76599
0	4.02862	1.5535	0.230827				3.33834	0.457424	0	0
0	0	0.314504	0				8.49804	5.09586	0	0
1.54606	4.78226	7.78281	1.42178				2.97341	4.21515	0	0
0	2.3154	0	1.97178				5.84977	7.98066	0	0
0	0	0	3.15772				0.313703	0	3.57163	2.31188
1.35574	0.83443	0	2.1416				0	0	3.34395	4.28357
0	0	0	0				4.7711	3.3147	0.0924255	0
0	0	1.88075	0.325629				0	0	0	0
2.11083	5.70297	0.921173	3.2684				0	0	2.27449	2.2644
0	6.52853	0	1.78018				0	0	3.40292	2.52337
0.960542	0	0	0				5.48159	4.78043	0	0
8.758	0	1.25398	0				0	0	0.946817	0.885635
0	0	0	1.33886				0	0	0	0.783414
0	10.3912	1.22755	0				0	0.920816	0	0
6.34419	6.07067	4.60333	0				0	0	0	0
2.17989	7.98239	3.93646	3.52485				0	0	2.22332	3.06293
0	0	0	2.1933				3.34652	3.32061	0	0
0	0	0	0				4.66206	3.78169	2.04864	3.4843
0	0	0	0				0	0	0.637483	1.38241
0	2.92875	0	1.35154				0	0	0	0
0	0.219691	0.897797	0				1.99912	0.833562	0	0
0.341914	0	1.31829	0				0	0	1.52785	1.72533
0	6.07169	0	0.336298				0	0	0	0.431404
3.98727	0	1.10346	0				0	0	0	0
6.8894	3.49605	3.52203	0				1.85201	0	0.590084	1.23937
0	5.17634	2.85023	4.43026				2.81097	0	5.15004	7.1602
5.07685	6.80332	0.962556	0.923096				1.47279	1.36722	0.489449	0.697756
0	0	0	0				1.20342	0	0	0
1.22254	0	0	0				0	0	0	0
0	4.98737	1.62944	0				0.089229	1.37031	0.945053	0.804037
0	0.760823	0	0				3.12973	2.61874	1.70205	0.727152
2.27829	0	1.04618	0				0	0.710442	3.68304	4.19174
0	3.19138	0.295434	0.396706				0	0	0	0
2.88292	0	0	0				2.99624	4.1576	0	0
0	0	0	0.864851				0	0	0	0
0.855165	0	0	0				5.41586	4.77141	0	0
0.766445	0	0	0.215261				10.728	6.8772	0.918158	1.29811
0	0	1.13607	0				0	0	0	0
0.437504	4.53896	0.118338	0.78176				0	0	0	0
0	0	0	0				0	0	0	0
0	0	0	2.6721				0.289215	0	1.75307	1.22152
5.67213	0.94009	0.42288	1.77739				0	0	4.87381	4.1169
0	0	0.59403	0				0	0	0	0
4.37655	0	0	0				5.11549	3.53708	2.65345	2.47121
7.63026	3.25098	1.65088	1.52336				0.854452	0	0	0
0	4.27976	0	0.211942				0	0	0.526867	1.20094
0	0	0	0				1.65642	0	0	0
0	0	0.311263	0.0793729				1.31122	0.17484	0	0
2.75408	10.2368	0.942613	0				3.63722	5.40711	0	0.305795
0	4.44753	1.91287	0				0	0	0	0
0	0	0	3.2633				1.41862	1.87949	0.175617	0.62171
0	2.16515	0.585693	1.74647				0	0	0	0
0	4.24852	1.49329	2.09443				0	0	0	0
4.54318	0	1.2873	2.36878				0	0	0.031455	0.141147
15.5696	0	1.19456	2.98591				2.33009	2.10457	1.81644	1.43333
0.764466	0.68632	0	0				7.18388	6.92745	1.29038	1.05562
0	0.898375	0	0.52662				0	0	0	0.40989
0	0.373538	2.1643	0				0.967152	1.04569	0.843514	0.305004
1.36575	2.19476	0	0				0	0	0	0
0	0	0	1.56654				0	0.332504	0.427125	2.20342
3.53831	4.5898	1.37819	0				0.198389	0	0	0
0	0	0	0.431663				0	1.79828	0	0
0	6.45456	0	0				2.79355	2.6385	0.718339	0.426617
0	0.656593	0	1.32744				0.831956	0.0383068	4.11012	4.81981
3.24731	6.67513	4.36651	0.513776				0.876937	2.575	1.61759	0.348804
0	1.58939	0	2.71221				6.88235	7.58585	0	0
2.2922	0.43299	0	1.09648				1.64262	0	1.45496	2.07311
0.243986	0	2.80914	0.401517				0.768325	0	0	0
0	3.68232	2.08273	0.0299489				0	1.06768	0	0
5.67419	0	0.980799	1.74116				1.60499	0	0	0
0	6.80681	2.03705	0.0836081				0	0.00609514	0	0.104929
0.706304	0	1.2856	1.49493				0	0	0	0
0	0	0	0.831259				0.589072	0	1.42398	1.5722
0	0	0.374134	0				0	0	2.06092	3.21107
0	1.6556	0	0				2.895	0.959831	0	0
8.23286	4.76879	3.50524	0				7.30945	5.54441	1.97322	1.28823
13.2642	0	3.17265	0				6.49271	4.80894	1.38468	1.82344
3.69818	5.92473	0.220752	0.169395				7.88758	4.5955	0	0
0.0253704	11.4903	0	1.19201				4.4538	3.20278	0	0
0	6.67629	0	2.61775				0	0	0	0
0.609171	0	4.72387	0				0	0	0.0496353	0
0	0	0	1.63085				1.31835	2.63214	0	0
0	4.5848	0	0				0.786237	1.92727	0	0
3.87743	2.61012	1.1877	0				0	0	0	0
0	1.56391	0	0				0	0	0.860735	0.553397
0	2.19587	0.529896	3.89694				0	0	0.237062	1.56664
0	0	0	0				0	0	0.0094701	1.10267
3.95942	3.94942	0	2.8545				3.67027	5.03493	0	0
0.563775	0.187891	0	0.330371				0	0	0	0
0	0	1.93897	0				0	0	2.05104	1.95925
0	0	0	2.61254				3.48212	2.85128	0	0.231356
3.01784	0	0	0				0	0	0.343993	0
1.02452	4.65405	0	0				0	0	0	0
8.35865	0	1.63674	0				0.240339	1.34705	1.6395	1.87429
2.23784	1.11725	0.146131	0.130017				5.93341	2.27917	0.320787	0.465939
2.91208	0	0.769475	0.0812202				0	0	0	0.50201
3.40717	1.01155	0.380067	3.47638				0	0	0	0
0	1.34025	0	0.073515				0	0	2.09598	3.46393
0	0	0.825241	1.27536				4.75445	6.12657	1.37963	0
0	5.52067	1.63371	2.77584				0	0	1.25811	0.860238
0	0	1.84808	0				2.91382	2.76111	0.609376	0.981136
10.4185	2.03003	0	0				0	0	1.12273	1.4784
0	7.2877	0.897023	0.95013				5.71497	6.01518	0	0
1.7507	0	0	0				0	0	0.235819	0
3.3705	0	0	1.3286				0	0	0	0
0	0	0	0				0	0	0	0
0.857712	0	0	0				4.06428	3.51315	3.80831	4.45042
0	0	1.74578	0				5.42616	4.17388	0	0
0	0	0	0				0.298949	0.783379	0	0
0	2.88704	1.3949	0				0	0	0	0
1.57343	0	2.46693	0				0	0	0	0
0.701982	0	1.35695	2.92314				0.157769	0	4.76359	4.76164
0	8.73538	0	1.88807				0	0	0.693854	0.28343
1.63582	0.848242	0	0				0	0	0.850346	1.68674
0	3.60198	0	0				4.00695	5.71221	0	0
1.34592	0	0	0				0	0	0	0
2.10884	0.809976	1.51769	0.0342512				4.67201	6.1668	1.35969	1.65285
1.57571	8.83711	1.67243	1.90738				0	3.04756	0.363303	0
0	0	5.82891	0.605333				5.28815	2.12485	2.67172	1.53537
7.13658	1.69915	0.980997	0.758665				7.17939	3.82824	0	0
7.31361	0.999916	0	0				0	3.18618	0.331675	0
6.79923	0	0.244821	2.10808				0	0	0	0
5.67976	0	0.749963	1.93317				2.20787	0	2.69719	2.22193
0	0	0	0				7.03107	2.99278	0.738848	0.573038
0	0.584839	0	0				0.351652	0	0	1.13504
0	0.569477	0	0.791292				0	1.00899	0	0.718696
0	6.84061	0.2537	1.95227				0	0	1.55126	2.56349
5.2159	0	0.184001	1.36104				0	0	0.0832982	1.33481
0	0	1.26389	1.56166				8.72393	9.78174	4.11037	3.43631
2.31403	4.71058	0	4.49447				1.91301	4.11271	0.105861	0.164292
3.38532	0	0	1.39851				0	0	1.31776	0.995596
0.12989	7.57676	0	0.513498				0	0.119808	0	0
0	0	1.78299	0				0	0.654215	0	0
8.16118	4.26573	0	0				0.498716	1.62755	0	0
0	5.31496	0	1.24044				2.22182	4.32124	0	0
6.80741	1.75366	0	2.65625				4.57095	2.48526	0.269897	0
5.59022	0	3.62737	1.07743				1.68795	2.64119	0	0
1.08069	0	4.93439	0				5.24161	5.75188	1.57221	1.78357
10.4579	0	0	1.17222				2.34828	1.06827	0	0
13.3708	8.63562	2.39318	1.16199				0	0	0	0
4.95471	0.253779	1.09508	0				0	0.525133	0	0
0	2.6268	0	3.22827				0	0.0249119	0	0
2.97291	0	4.369	0				0	0.827828	0.433782	0.565305
2.20078	5.27142	0	0				0	0.0609387	0	0
0	6.29032	0	2.11371				0.141374	1.55044	0	0
2.03718	0	0	0				0	0	0	0
5.70558	1.38676	0	2.8082				0	0	1.76528	1.4239
0	0	0	2.49822				0	0	0	0
0.218424	0	0.0800297	0				0	2.43598	0	0
0.494852	0	1.5315	0				0	0	1.45234	0.673503
0	0	0.986192	0				6.03256	1.81573	0	0
0.691751	6.92423	0.476451	0.918129				6.23944	3.97692	0.00341113	0
1.49039	0	0.883336	0.856696				0.528489	1.82712	0	0
0	0.194352	0	2.31661				0.606263	1.72765	1.99207	1.94799
0	6.98521	0	0				6.55817	8.65406	0	0
1.81625	0	0	0				0	0	0	0
0	2.01504	1.70751	0.00911213				0	0	1.30891	0.941932
0	0.101277	0.0759892	0				0	0	0	0
0.838655	0	0	5.38993				0	0	2.26569	0
3.3702	1.89001	2.65051	2.82977				0.598439	0	0	0
4.5621	0	0.475946	0				0	0	0.00651348	0
9.26339	0	0.228494	0.541102				0	0	0	0
5.71846	0.802387	1.58577	0				0	0	0	0
0.833457	0	0	0				3.21324	10.397	0.911688	2.34054
0	8.73055	0	0				0	0	1.3041	1.90171
0	0	0	0				2.91377	1.71897	1.232	0.00117463
1.0814	0	3.1572	1.27126				0	0	0	0
0	0	0.673383	0				0	0	2.48627	1.76673
0	0	0.95873	0.163712				6.8133	7.07028	0	0
0	0	0.565248	0.697668				0	0	6.03681	6.77285
0	6.19499	0	0.187612				0	0	0.144953	1.38554
5.94187	0	0	1.53716				1.51473	2.21392	0	0
4.26497	0	2.73423	0				0	0	0.527515	1.01152
7.3748	0.743998	0.819656	0.833893				0	0	0	1.5545
1.79095	4.60844	0.377303	0				7.3203	3.17418	0	0
0	0	0	0				0.557605	0	0.882966	0.528625
3.75538	0	3.23308	0				0	0	1.73713	2.34502
0	0	0	1.02642				0.164449	1.78882	0.266543	0
1.78182	0	2.65944	0				0	0	0	0
6.3722	0	1.22025	0				0.712679	1.16758	1.68753	2.69359
0	3.49697	0	0.348584				2.07681	4.57412	0	0
0	11.1884	0	0.448405				0	0	0.633266	1.03791
0	0	0	0.875632				3.01734	3.66066	2.32664	1.42342
1.03169	0	0	0				3.9839	1.45406	0.688796	0.101873
7.9395	1.9585	0	1.91719				0	0	0	0
0	0.649442	1.37101	0				0	1.64919	0	0
0	0	0	0				6.90267	3.80688	0	0
0	0	1.07969	0				0	3.30795	0	0
7.0108	0	0	0				1.81089	0	0	0
5.10731	0	0	0				0	0	3.97975	4.82434
0	0	0	0				14.475	14.0083	0.202187	0.34722
0	0	0.980019	0				0	0	0.506761	1.8387
0	0	0	0.0569117				2.48286	1.21712	3.06318	2.29321
0.750828	0	0.552316	0				8.0416	6.90741	0.94952	1.76227
3.85908	8.95261	0.135665	0.752552				3.03389	2.81755	0	0
6.38216	1.82128	0	0.282792				8.52365	10.0834	2.53684	1.92882
6.20317	2.64548	0	0				0	0	0	0
0	0	0	0				0	0	3.23762	3.03219
0	0	0	2.57111				0	0	0	0
5.33038	0	0	0				3.66299	3.79746	1.72586	3.05636
0	5.9401	0.739681	0.926785				0	0	0	1.54151
2.97402	0	0	0				0.181171	1.73561	0.563097	0.506518
0.952435	0	0	3.71046				2.51882	3.70602	0	0
1.29799	0	0	0				0	0	0	0
9.44098	0	0	0				0	0	0	0.59302
9.08164	0	0	0.933045				0	0	2.75239	1.54657
0	0	0	0				6.18618	2.61202	0.283324	1.44661
2.07713	0.701219	1.77106	0.644887				1.57148	4.96656	1.23258	1.54386
0	1.38634	0.813008	0.312707				2.15032	4.91438	0	0
2.30754	0	1.95543	1.14802				0	0	2.10563	3.20746
0	5.05061	0	0.55152				0	0	0.788567	0.0943802
6.43338	0	0.317083	0				0	0	0	0
5.75835	0	0	0.663719				0	0	0	0
0	0	1.19693	0				0	2.4287	0.677227	1.20244
0.149645	6.24324	3.58979	0.494629				0	0	1.9756	3.4753
0	0	2.14423	0.17666				0	0.539377	0	0
0	1.50374	0	0.477036				8.7632	9.20352	0	1.80409
0	1.78675	0.0895389	0.187857				3.63971	5.41353	0	0
1.01916	0	0	1.93703				4.42738	2.31108	2.17652	4.39363
0	0	0	0				0	0	0	0
8.43458	2.59362	0	0.869627				2.48967	3.7095	2.74952	4.38792
0.15073	1.96017	0	1.29697				3.95855	5.6603	0	0.485231
6.75828	2.91095	4.63375	1.11349				0	0.351702	0.302271	0.566967
9.09152	0	1.99891	0.800001				0	0	0	0
0	4.43818	1.59055	1.3325				4.19901	6.30038	0	0
8.57093	0	2.21598	0				5.59024	8.46207	3.66315	3.44188
0	2.07187	1.99747	0				2.90086	0.665539	0	0
2.33442	0	1.14721	0				8.80477	10.0359	0.662562	0.398325
0	0	0	2.79845				0	0	0.661585	1.12601
0	4.09786	2.34049	0				0	0	0	0
3.99186	1.00219	0	0				0	0	0	0
0	0	0	0.99523				0	0	0	0
7.7944	0	2.29181	1.12745				0	0	0.987459	1.46433
4.38175	0	0	3.85103				0	0	0	0
0	0.478368	0	0				2.11311	3.5253	0	0
1.37084	0	2.14404	0.813409				9.59592	8.57791	0.129959	0
1.20147	0	0.133342	3.52376				0	0	0	0
0	6.60465	1.6949	2.0014				0	0	3.14876	1.58013
8.60803	0.354219	3.08042	1.59402				0	0	0	0.339078
4.92072	3.47422	2.50503	2.9838				0	0	0.830192	2.41848
1.89912	0.618645	0	0				2.38989	3.46465	0.32628	0
3.60797	0	1.61101	0				0	0	0	0
0	0.173223	1.44027	0				0	0	0	0
0	0	0	0				0	0	4.17561	3.53388
10.6452	3.23818	0	0.857955				0	0	0	0
0.212784	5.34106	0	0				0	0	2.91752	1.17997
4.20658	8.15399	3.93513	0.962457				0	0	0	0
4.52243	0	2.67411	0				0	0	0	0
2.69128	1.55309	4.31158	1.29053				10.5009	9.93695	0.941621	0
9.90827	0	2.21588	0				1.85026	7.63434	0	0
8.20127	0	0	2.92208				0	0	0	0
0	0	0	0				0	0	0	0.359583
0	0	0	0				0	0	0.282073	1.92081
0	0	0.67323	0.259464				1.39509	0	0	0
1.22531	0	3.99791	3.391				0	0	2.07381	3.7128
14.2085	0	1.16172	0.59221				0	0	0	0
5.73766	7.33646	1.59173	0.819273				0	0	0	0.95301
0	0	2.92914	0				0	0	1.17028	0.0505231
4.86252	0	0	0				0.320576	3.21755	0.836141	1.06234
0	0.971136	0	0				0	0	0	0.386558
0	0	2.8171	0				2.49455	2.63208	1.93637	2.6841
0.124809	0	2.64944	1.25878				1.42554	0	0	0
0	1.154	0	0.22272				1.29671	0	0	0
3.07002	2.51638	2.31404	0				3.35887	3.1974	0	0
0.432394	9.90465	0	0.813562				12.2726	13.2186	0	0.729381
0	5.11645	1.73648	1.50954				1.15681	1.18692	0	0
3.46207	0	1.71593	0				0	0	0.579322	2.74662
0	0	0	0				2.76266	7.7794	0	0
0.984949	2.37843	0.932713	1.70594				0	0	1.78845	2.46381
0	0.266012	0	0				0	0	0	0
0.0340558	0	0	0				0	0	0	0
0	3.2218	0	0				0	0	1.27739	0.973605
0	0	0	0				0	0	0	0
0	5.29191	0	0				6.06725	1.32662	1.15942	2.12699
0	5.3021	0	1.92508				6.74043	5.32946	3.75072	2.32646
6.22713	0	1.33452	0				0	0	0.982482	0
0	7.9212	0	0.389602				0	0	0.76335	1.60796
2.00354	4.76607	0	0.139812				0	0	0	0
1.05897	1.16449	2.08719	1.93726				4.41122	8.15403	0	0
3.04088	0	0	0				4.77526	4.97837	0.544526	1.24409
6.42449	0	1.71567	0				0	0	2.59714	1.53698
0	0	0	0				0	0.190811	3.7937	4.60099
1.12435	2.65131	0	0.163552				0	2.54655	0	0
0	0	1.55182	3.17458				1.4812	3.42244	3.06275	2.9138
2.56768	0	2.75452	0				4.28447	3.49003	0	0
4.93729	0	0	0.604809				0	0	3.60748	2.22887
0	0	0	2.76892				1.25404	0.216225	0	0
1.83305	0	0	0.854027				0	0	0	0
3.13282	4.06773	0.539599	0.777877				11.975	5.86479	0	0
0	1.97385	0	0				3.97499	3.18535	0	0
0	0	0	0				0	0	0	0
0	1.03573	0.269451	0				0	0	0	0.549131
2.71805	0	0	0				0	0	6.82232	7.49051
2.88475	7.65007	1.42508	0.263918				4.30174	3.83601	0	0
0	0	0	0				10.7309	10.5948	0	0
2.91039	0	3.46131	0				0	0.324871	2.96373	1.2012
4.92676	6.14775	2.06828	3.74151				0	0	1.64849	2.72746
0	0	1.20367	0				0	0	0	0
5.05204	0	0	0				3.02799	3.26769	0	0
0	8.15399	0	0.922499				0	1.55738	0.686847	0.441847
0	3.05443	3.9205	0				3.27787	3.10951	0	0
0.692745	2.02964	1.50164	0				0	0	0	0
0	1.23961	0.976649	0				0	0	0	0
0	0	0	0				3.15199	0	0.0508663	0
3.98197	0	0.0814397	0				0	0	1.25135	0.812633
5.32816	2.20059	5.22225	0				0	0	0	0
5.10397	0	0	0				2.04589	0.0619274	0	0
0	0	1.95397	0.348808				0	2.49391	0	0
0	1.81474	0	0				0	0	0	0
2.9257	0.342303	0	2.51717				0	0.654187	0	0
3.20182	4.00192	0	4.04925				0	0	0	0
4.24167	0	0.0718568	0				0.53568	0	0	0.247452
0	0.723329	3.71732	0				5.48918	7.21659	1.09747	0.149486
0	0	0	0				0	0	1.41792	0
0	0	0	0.947124				3.57023	2.44657	1.38025	0.516253
1.68547	0	2.11132	0				0	0	0	0
0	0	0	1.74854				0.0537266	0	0	0
0	1.75361	0.5397	3.04835				2.17781	1.29988	0.315412	0
5.90646	4.43404	4.44827	1.64717				2.13154	3.30923	0	0
0.419862	0	0	0.337309				1.71543	0	0.92475	0.50507
1.16836	0	0	0				0	0	0.150225	0
2.15969	3.27626	0	0				2.43689	2.47491	0	0
2.04389	0.728098	0	1.37316				0	0	1.24437	0.339233
2.74113	0.313028	4.43599	1.73208				0	2.30513	0	0
0	0	1.60133	0				0	2.11787	0	0
0	2.6155	0	2.60802				3.06403	2.9529	0	0
0	5.43135	0.134506	1.20549				0	0	0	0
2.92879	1.99061	2.10964	0.631614				0	0	0	0
4.6718	0	0	0				0.0934571	0	0.8096	0.683879
2.12477	0	0	1.07249				0	0.519649	2.86803	4.62505
0	0.931849	0	0.630468				0	0	1.72952	1.92347
6.0483	0	0	0				0	0	0	0
0	0	0	0.360048				0	0	0	0
0	2.8134	0	0				0.241542	0	0.863545	1.8756
8.70258	0	0	1.77288				3.0298	0	0	0
0	2.00464	0	0				3.96885	5.15855	0	0
0.759984	5.00474	0	1.98255				0	0	1.91104	0.948421
0	0	0.179528	0.492857				0.564843	4.03833	2.49688	1.66167
0	0.880115	1.74144	4.16055				0.520223	1.16215	0.246004	1.11832
4.92157	4.79415	0.80238	2.40437				0.273397	0	0.665235	1.93659
1.31342	0.96435	0	0.495963				0.276815	0.220075	6.04826	3.42656
2.35273	6.01111	1.14949	1.30449				0	0	1.08545	1.64408
1.29527	0	3.0428	0				0.388324	0.501109	0.632767	1.22838
6.45605	3.48046	5.51588	0				0	0	0	0
0	0	0.547218	0.921132				0	0	0	0.162743
0	0	1.55955	0				0	0	1.13965	0.799838
0	0	0	0				4.66831	0.725424	4.42321	4.33592
5.38943	0	4.72407	0				5.76116	4.06198	0	0
0.83353	1.12381	0	0				1.13715	3.23077	0.658137	0.849828
0	0	0	2.31978				10.811	8.91235	0.885816	2.38672
5.21943	2.95911	3.47067	0.810849				0	0	0	0
0	1.44162	0.279054	0				0	0	1.7114	0.368213
0	1.88744	2.41575	0				0	0.876556	2.66796	1.63702
0	0	0	1.0773				0	0	0	0
2.55937	0	1.51764	0.613202				0	0	1.34631	1.34662
10.6053	4.282	1.15522	0				0	0	0	0
9.50543	2.65441	0.0467198	0.116155				0	0	0	0
0	0	0	0				4.09017	5.30583	0.605041	1.74788
0	0	1.27508	0.241109				0.606061	0	0	0
0	0.714763	0	1.53424				0	0	1.0311	0.299846
0	4.10926	0	0				0	0	0.532578	0.563442
0	4.27828	0	2.25096				0.44652	1.58511	0.609141	0.874104
0	2.61823	0.141049	0.182641				2.10041	1.3204	0	0
0.848207	4.00075	0	2.35127				2.50838	4.45757	0	0
0	4.84659	0	0.611545				7.46866	6.93446	0	0
4.3313	0	0	0				0	0	0	0
0	0	0	0				0.68663	2.93694	0.465994	0.796375
3.34492	0	0.120482	0				5.74219	4.33359	0	0
4.79291	0	1.64168	0				0	0	2.04454	1.62375
0	0	0	0.284283				2.78556	3.58129	0	0
0	9.32405	2.5949	0				0	0	3.62164	3.77233
0	0	0	0.0412521				3.87504	4.3234	0	0
7.1963	12.6645	0	3.5441				3.2282	0	0.665667	1.07076
7.28355	0	3.02187	0.404189				0	0	0	0
0.371687	1.28663	0.322215	0				0	0	0	0
3.08161	0	0.525541	0				1.41178	3.17523	0	0
0	0	0	0.603913				0	0	0	0.327991
0	1.05505	0	0				0.179846	2.35279	0	0
0	6.1536	0	0				0	0	0.52604	1.65303
0	0	0	0				1.64629	4.23144	0	0
0	0	0	0				2.74064	7.70904	0	0
0	1.41369	0	0				4.3013	4.90903	0.647549	0.447179
4.91674	0	0	1.88333				2.76107	3.67169	0.578165	0.741233
0.880018	0	2.87308	0				0.880076	0	1.48397	0
0	0.797804	1.17536	0				7.82692	9.47215	0	0
0	4.93486	1.41849	0				1.66075	3.17159	0	0
1.79535	1.96736	1.30441	0				3.78699	1.9539	0.264076	0.160549
9.87093	2.70304	3.5959	1.24589				0.0079815	0.804343	0	0.591054
10.0615	0	1.68825	0				0	0	0	0
0	0	0.165662	0.43703				0.37	0	1.38822	3.03285
10.2232	0	0	0				1.67755	0	0.0108664	0.0408392
0.0340714	2.04243	0	0				0	0.900462	4.90728	3.41912
0	0	0	0				5.87654	9.18036	0	0
0	0.880136	0	0				3.1195	4.80939	0	0.0220527
0	0	2.00164	0.845448				0	0	0	1.08943
14.5507	9.04806	0.324655	1.72922				3.68373	0	0	0
0	0	0	0				0	0	1.16459	2.05424
3.73065	0	0	0				0	0	0.232722	1.36554
0	0	0	0				4.36732	0	0	0
0	3.89061	0	0.0715551				0	3.27891	0	0
0	0	0.24611	1.88067				2.16828	0.150953	0.849345	0.768835
5.77489	0	0.665802	0.822127				0.153705	0.594786	0	0
0	0	0	1.44968				0	0	0	0
0	6.08581	0	0				8.33458	10.8316	0	0.276985
3.45319	0	4.06814	0				1.21421	3.04712	3.05597	4.57769
0.20011	0	0	0				0	0	2.02774	0.587906
0	4.24791	0.767194	0.608777				0	0	0	0
0	3.52308	0	0				1.92143	0	0	0
0	0	0	0				0.744016	2.39522	0	0
0.230942	4.51197	2.07718	2.64909				7.23171	4.17249	0.647829	0.0158651
0	0	0	0.153308				0	0	0	0
0	7.81401	1.01786	0				0.0576368	0.638562	3.87214	3.4058
0	0	0.141138	0				0	0	0	0
0	1.47825	0	1.55746				0	0	0	0
0	7.68999	0	0				0	0	3.26311	2.83287
5.16267	0	1.3947	0				0.417048	0	0	0
7.17254	0.267741	0.723926	0.794114				2.28453	1.88335	0.530959	0
0	3.11513	0.413588	0				0	0	0	0
6.94602	0	2.22362	0				0	0	0	0
0	0	1.64463	0				0	5.2988	0.473947	0.610048
1.96251	4.85635	0	0.807344				2.16801	0	0	0
0	9.58558	1.8569	2.5663				0	0	1.76345	2.76364
7.25739	0	2.02055	1.38477				4.76593	2.2041	0	0.274827
5.33602	0	1.22162	3.07118				3.47775	3.60293	0	0
4.71158	0.28736	1.68002	0.760075				0	0	1.86508	0
0	1.21194	0.882677	3.70864				1.38587	0.160616	3.31887	1.23489
4.27916	1.55526	1.49817	0				9.08438	8.69116	0.953878	1.87676
0.19515	0	0.662568	0				0	0	2.77667	2.52796
2.65861	0	0	1.2243				0	0.797074	1.33102	1.00134
0	4.97623	0	0.496937				0	0	4.99421	3.71697
0	0	0	0				3.78126	4.1093	0	0
6.433	2.11534	1.89732	0.717191				11.6312	12.8874	1.24501	2.12336
0	14.9138	0	4.63593				0	0	0	0
0	0.784859	0.0193564	0				0	0	0	0
0	2.0086	0	0.589651				0	0.240852	0	0
0.487342	0.0216355	0.20607	0				1.58924	3.67676	2.66096	2.8965
0	2.56969	0	3.32458				5.60145	6.14301	3.39832	3.27644
0	0	0	2.4571				0	0	0.339726	0
0	1.96046	1.22629	0				0	0	0.631645	0
3.29425	14.4629	0	1.3676				2.13941	2.05433	0	0
6.94136	0	0.835203	0				0	0	0.722339	0
0	0	0	2.70868				4.86957	3.5135	0	0
9.40055	0	0.609538	0				0	0	2.71935	1.79308
0	0	2.2233	0				4.00228	3.80412	0	0
0	3.01727	0	0				0	1.44958	0.752624	1.51123
4.65362	6.87868	1.52483	0				4.256	2.2771	2.92942	2.51701
1.25035	0	2.35117	0				0	0	0.427604	1.67507
0.366022	0	0.112245	0				6.7991	4.4156	0.541939	2.18196
0	1.36274	0	3.27786				2.14697	1.82286	0	0
3.61796	5.83341	0	2.28075				0	0.141594	0.237105	0
1.76287	4.17724	0	0				4.2348	5.17716	0	0.457976
0	0	0.263693	0				0	0	0	0
0	0	0	0.184954				0	0	0	0
2.06914	0	3.39205	0				0	0	0	0
7.10426	0	0.700973	0				0	0	0	0
0	0	0	0				1.39878	0	0	0.252577
0	2.25383	0	0				0	0	2.64744	2.02739
0.853758	7.09229	0	0				0	0	4.09573	4.99659
3.47442	3.60011	1.79186	2.08213				0	0	0.115703	0.352375
7.75917	2.4447	2.03181	0				0	0	0.600077	0
0	0.913456	0	2.78088				0	0	3.74148	2.46138
2.40934	0	0	0				2.149	0	0.513324	0.598116
6.90702	3.87467	4.68057	2.06695				0.532597	0	2.00069	2.16934
2.06194	0	0	0				3.79228	1.28905	1.14052	1.14173
0	0.563574	0.932639	0				0	0.788373	0	0
2.78153	0	0.698019	0				2.65691	1.89729	0	0.0448113
0	0	0	2.13048				2.34592	3.57238	0.383815	0.1685
0	0	0	0				2.98172	1.1069	0.339143	0.351446
2.20873	2.9603	0	2.21017				0	0	2.11855	2.68376
0	1.05882	0	4.32966				0	0	0.522847	0.655194
0	0	0	0				0	0	0	0
0	0	0	1.06355				0	0	0	0
2.06953	4.40648	0	3.41717				0	0	0	0
1.68777	6.66858	0	1.18696				6.92867	5.063	1.97575	1.74057
0	0	3.03067	0				0	0	2.63765	3.07756
0	0	0	0				2.39106	2.66322	0	0
0	0	0	0				0	1.58242	3.11595	1.01132
0.662566	0	0	1.53184				1.94046	1.27355	0	0
4.65592	0	0.875083	0.521029				1.85086	0.673737	0	0
2.10835	0	0	1.28183				0	0	2.29507	2.94422
7.37898	2.02721	3.31693	2.35429				0	0.0519288	4.22484	4.9179
0	4.2225	0	2.92539				6.62074	7.66308	0	0.800227
5.0626	0	0.235125	0				2.66349	3.02673	0	1.21463
5.30321	0	3.66688	1.59151				9.64738	9.86754	1.66758	2.08171
6.92778	0	2.62391	0				1.45394	0	2.16585	1.92953
9.54411	0	2.32297	0				1.86665	6.20099	0.785363	1.83026
8.4704	0	1.10276	0				0	0	0.428064	0
0	0	2.91761	0				1.2047	0	1.97076	0.230174
0	0	0	0				0	0	0.386924	0.217873
6.38343	0	4.14692	0.663819				7.33024	4.52189	0.309384	0.731216
0	0.535453	0.905807	0				0	0	2.15206	1.36373
3.95503	0	0.745521	0				0	0	2.7495	2.33251
1.40318	0	0	2.54517				0.83675	2.9764	2.27279	3.55483
0.864404	0	0	0				0	0	1.50055	1.56563
0.636996	0	0	0.632229				2.57353	4.16253	0	0
0	0	1.47105	3.05079				0	0	0	0
0	5.44181	1.27952	0.439645				0	0	0	0
0.75074	4.63496	0	2.10418				1.92015	2.43515	0.93421	1.74261
0	0	2.69909	1.91458				0	0	0	0
0	4.88024	0	0.482359				6.97353	2.12518	0	0
3.99249	8.02582	1.57394	2.13808				0	0	1.95251	0.413506
6.26957	0.119353	2.39027	1.27663				0	0	1.09333	1.78531
9.24477	2.73964	0	0				0.165915	0	3.32831	1.70437
0.703177	0.182728	0.341377	0.553323				3.66529	6.36883	0	0
0	3.48081	1.95243	0.510525				2.96545	1.88503	0.900771	0.7361
3.33535	3.66076	0	3.01946				8.07721	6.67242	0	0
4.95589	0	3.9484	0.74321				0	0	0.333182	0
0	5.196	0	0.583413				0	0	0	0
0	3.12785	0.709013	1.86983				0	0	3.1488	3.65391
4.28962	0	2.34382	0				0	0	1.90054	2.66644
1.58167	5.5569	3.92745	1.96616				0	0	0	0
3.93739	2.02019	2.24607	0				1.31306	0.701228	0.475349	0.0457601
10.2889	4.92285	0	0.651				0	0	0	0
0	0.813916	0	1.5551				0.618499	4.81134	0	0
0	0	0.767776	1.91004				2.12131	0.905859	1.26913	1.65486
0	0	0.249415	1.29364				3.36396	3.16623	0.994039	0
0	0	0	0				0.0180521	3.18118	0	0
0	0	1.43997	0				3.43794	4.92337	0	0
0.453125	2.13936	0.75505	0				4.72096	4.56309	0	0
0	0	0	0				0.658927	2.88884	0	0
2.81429	5.43062	0.180388	0				1.07804	2.96019	0.346693	1.09718
8.44879	0	4.18697	0				0	0	0	0
0	0	0	0				0	0	0.25892	0.399627
1.27153	0	0	0.159601				0	0	0.505571	0.578809
0	4.69259	2.34733	0.113023				0	0	1.34193	2.53309
0	10.494	0	2.29799				12.0165	12.2298	1.1639	0
1.22174	0.918355	0.689993	0				4.0126	3.56899	0	0
0	0	0.580577	0				0	0.146891	0.301599	0.39257
0	5.06559	3.50184	1.70601				4.20447	5.26489	0.0547086	0.233787
5.34146	0	2.03438	0				0	0	0	0
7.5362	0	4.15298	0				5.98253	5.2278	1.89737	1.51286
0	4.83177	1.39854	0				0	1.88289	4.20766	3.02752
0	2.49315	0	0				0	0	0	0.833706
4.49354	2.5936	0	0.127604				0	0	0	0
0	2.38305	0	0.725013				4.79615	1.41501	2.32206	2.85378
0	0	0	1.32788				0.401457	0.25837	0	0
1.15553	1.32183	3.00453	0.516038				0.597288	1.96431	0.108179	0
4.62521	0	1.91102	1.52148				0	0	0.796043	1.50786
0	4.17072	0	1.40287				6.79234	6.21869	0	0.990951
0	0	1.39751	0				4.41188	3.00553	0	0
7.74251	1.08796	0.777075	0				0	0	0	0
0	0	0.511328	0				0	0	2.68285	3.87773
0	3.27395	0.610063	1.11134				4.34695	3.47768	0.587384	0
2.59159	1.56743	0.894416	1.81734				0	0	0	0
5.16338	0	0	0				7.52242	8.20735	0	0.395472
2.29519	0	0.694787	1.58687				8.37918	5.21107	4.35493	2.76119
0	0	0	0				9.12808	7.69081	0	0
1.58827	0	0.775852	3.29601				0	0	3.01475	1.792
0	0	0	1.70439				0	0	1.85979	1.19958
0	3.79129	0	0				0	0	0	0
0	0	0	2.79672				4.8753	7.09647	0	0
6.66367	6.63313	0	0.152398				2.78029	0.181788	2.72536	4.12061
0	1.35474	0	0				0	0.279125	2.76015	3.18452
0	0	0	0.804993				2.69489	3.98359	0.865285	0.997917
5.51456	9.83764	1.8121	0				3.87564	1.97235	0	0.231
0	5.28774	1.19446	1.24574				8.01883	6.25647	1.23256	0.791619
4.06494	0	0.264518	0				0	0	1.77939	0.412711
0.919028	0	0.863588	1.52217				1.41018	0	2.69336	2.36107
6.08802	2.15665	3.8328	0				0	0	0.174594	0.227225
3.01949	0	0	0				6.40008	4.11885	0.0343503	0
0	0	0	0				6.82318	3.24323	0.223158	0
0	8.09808	0	0				0	0	2.20245	3.29315
0	6.09573	0	0				5.90495	5.23857	0	0
6.57232	1.37118	0	0				5.15899	3.23318	0	0
0	0	0	0				2.64692	4.85673	2.36856	1.69135
0	0	0	0				10.1837	12.8767	0.404315	0
0	0	0	1.63947				0.192707	2.98394	0	0
0.84912	0	0	2.35217				0	0	0.0832745	1.79993
2.78048	7.11724	0	2.53795				0.600985	0	0.467988	0.201135
0	0	1.68738	0				13.3945	14.4688	0	0
0	0	1.80795	0				0	0	1.23379	1.10316
2.18216	0.213936	1.54792	0				0	0	0	0
0	0.80198	1.25312	0.170271				5.13434	6.16559	0	0
2.34935	0	0.345684	1.161				4.85792	1.21266	0.946423	0.0343975
0.981582	0	0	0				0	1.40432	0.517615	2.34779
0	0	2.09087	0				0.995879	0	0	0.141686
3.29377	2.51351	1.56662	0				2.8798	5.96422	2.43417	2.01434
2.8782	0	1.34148	0.529055				0	0	0	0
0	6.55073	0	0.0977942				0	0	1.29678	1.29457
0	3.77932	0	0				0	0	2.85134	3.1195
0.660039	2.62846	1.34205	0				0	0	1.00537	1.50718
0	0.0507942	0	2.60408				3.6574	5.99852	0.514639	0.737073
0	0	3.40819	0				3.11578	3.69318	1.96201	0.815624
0	1.51687	0.228031	1.34318				0	0	2.10991	1.8084
3.19923	0	1.15185	0				0.808682	2.39381	0	0
0	0	0	0				1.26079	0.962053	0	0
0	0	0	0.85344				5.94081	7.77285	0	1.05897
9.13557	0	0.886727	0.0872092				0	0	0	0
0	1.72914	0	0				0	0	1.36896	1.84912
0.218933	0	0	0.309216				0	0	1.57596	1.56749
9.03104	0	0.535482	1.56243				1.67359	2.69566	0	0
0	5.68127	0	1.42105				0	0	1.76736	1.84113
0	5.8527	0.0858232	1.47752				0	0.792107	3.62261	4.02382
0.284572	0	1.01837	0.987722				0	0	0.504659	0
0	9.9617	0	1.26836				0	0	0.0673191	0.751687
0	0	0	0				0.149366	2.94007	0.0566041	0
0	0	1.7631	0				0	0	0	0
0.325239	0	0	0				0	0	3.62855	4.11736
0	0	0	0				0	0	0.718792	1.29311
3.59817	0.849196	1.63434	0				2.95835	2.39571	0.410729	0
0	0.0918107	3.58481	0.272156				5.56824	3.05953	0	0
0	4.17596	0	0				3.17163	1.77504	0	0.48463
0	0	0.776055	1.01394				0	0.404192	0	0
0.703032	9.79498	0	1.07522				0.515533	1.03652	2.54384	3.194
0	0	0	0.0754033				0	0	0.37703	0.808592
0	0.640984	0	2.11393				0.831409	6.47497	0	0
1.41259	2.76961	0	4.59731				0	0	1.12715	0.358982
0	1.00749	0.445478	2.0299				0	1.36454	0.941152	1.80866
3.37632	0.705034	0.653463	0				11.2873	7.83401	3.14791	3.16297
4.54775	7.40905	0	1.57103				9.30524	7.87475	0	0
7.38035	0	0	0.559954				0	1.85045	0	0
0	0	0	1.53266				0	0	0	0
0	9.01075	0.842002	0				2.05327	3.27089	0	0
0	3.73095	3.99735	2.24845				0	0	1.92248	2.35652
0	4.19359	0	0.759646				0.494565	0	1.68796	2.40124
9.39152	4.53541	1.27075	0				0	0	0	0.782397
6.44205	3.9744	0.146021	0.126446				0	0	1.27544	0
1.48736	0	1.7758	0.929027				6.8268	8.70678	3.4072	2.47023
0	0	0	1.6932				11.0688	9.72283	3.7841	2.23864
0	5.35956	0	0				2.45721	0	0.605844	0
0	0.171295	0	0.377539				0	0	0	0
0	0	0	2.29296				0	0	0	0
0.451877	0	0.148723	2.70594				0.739017	0	0.708934	0.467866
6.17079	4.74428	0	3.48537				4.19085	3.54313	0.451112	1.44747
7.59417	2.71101	0	0				0	0	0	0
0	0	0.293855	1.72018				0	0	3.14247	3.46221
7.26894	0.107542	1.77128	0				2.66963	3.22697	1.97611	2.69134
0	0	0	2.57517				1.28738	1.8291	1.63492	1.68232
0	0	0	2.88015				0	0.04259	0	0
6.8893	0	1.79578	1.7452				0	0	0	0
3.96488	1.15521	0	1.83779				7.55172	6.66128	0	0
0	4.87226	0	3.50406				0	0	5.78678	4.04785
2.00754	7.48799	0	1.94366				0	0	0.564792	0
0	3.27567	0.663323	0				1.94277	0.900033	0.882315	0
0	7.73161	0	0				0	0	0	0
0	8.43974	0	0				0	0	3.5057	3.20962
0	0.40524	0	2.5406				0	0	0	0
0.525931	10.5368	0	0.980454				0	0	2.32428	1.14463
2.76677	0	6.59297	0				0	4.07221	0.79239	2.10846
10.355	8.92299	1.01078	0				13.9502	12.641	0.495679	0
0	0	1.25189	0				1.65608	0.834513	3.69084	3.26858
0	2.64427	0	0				9.13139	6.6256	2.15848	2.45597
0	0	0	0				0	0	2.89722	4.80744
1.65085	0	2.91453	2.35083				4.17548	4.0069	1.71271	3.08216
0.692037	0.103184	0	1.79468				7.7042	4.40318	0	0
0	0	0	2.18877				0	0	0	0
0	0	0.374632	0				5.31886	3.04658	0	0.245506
2.04998	0	3.0165	0				0	1.40431	1.08184	0
0	0	0	0.746029				6.73444	2.79826	1.13519	1.22899
6.86785	9.54856	2.29973	0				7.53961	4.07191	0	0.152716
0	3.99133	0.86207	0				0	0	0	0
0	2.12958	2.19508	3.36032				5.70694	6.13902	0	0
0	0	0	0				4.81178	5.43118	3.01956	1.14052
0	0	0	1.52051				0	0	0	0
0	0	0	0				0	0	0.358333	0
2.17347	0	0.876389	0				0	0	0.720669	0.85735
7.03168	0	0.426592	0.283396				2.41505	0.473083	0	0
1.01559	0	2.76718	1.23894				12.7304	12.3788	0	0.510441
0	0	1.09442	0.100632				0	0	2.33193	3.0313
0	0	0	0				8.14569	7.79554	0	0
0	0	1.2914	0				3.72376	4.14495	0	0.48104
2.6196	0	1.1056	5.91827				0.136237	1.00376	0.169644	0.0756477
3.05008	5.09338	2.71719	0				3.41852	0.349216	0	0
0	3.25191	2.85461	0				0	0	2.28249	2.38153
0.171641	1.22344	0	0.600303				1.51543	0	0	0
0	1.48479	0	2.57975				12.1621	13.7496	0	0
0	0	0.865288	0.273449				1.83215	1.00206	0	1.12918
0	0	0	3.19298				0	0	1.06754	0.0357287
5.82252	0	0.744311	0				3.34346	2.56664	2.02322	1.46625
0	0	0	1.56347				0	1.8464	0.475951	0
10.0128	0	2.01486	0				0	0	0	0
0	0	0	0				0	0	0	0
9.98523	0	1.86296	0				3.94484	4.31586	2.34032	3.02532
0	2.73208	0	0				0	0	0	0
3.09178	8.47069	1.0048	0				2.24022	0.0190575	2.49716	3.76865
5.41018	0	2.21886	0				0	0	2.32306	1.80997
7.65362	0	0	0.928049				5.86667	3.13407	0	0
0	0	0.620393	0				1.61687	4.86871	0.197057	0.48394
0	0	0	0.827406				0	0	0	0
4.47027	7.05411	2.9721	1.56361				0	0	1.8106	0
5.23582	4.0181	0	0				0	0	0	0
0	0	0	1.01948				0	0	0.403811	1.97391
1.37716	0	2.88143	0				0.00957644	0.166152	0.822304	0.529573
0	0.477168	0	0				0	0	0	0
0	0.512015	0	0				0	0	0	0
0	0	1.44217	0				1.30471	0.682115	5.2465	5.86731
6.40298	0	2.8245	0				2.1226	4.17074	0	0
0	0	0	3.17041				0	0	0	0
0	0.252907	0	0.737091				2.39428	1.9917	0	0
0	0	0	1.39424				3.96798	3.79742	3.59466	2.90685
0	0	0	0				6.04289	1.86896	0	0
11.8017	0	0	0				0	0.154029	0.481175	2.77938
0	6.04525	1.48673	0.945526				6.06836	5.79843	1.55756	2.11885
0	2.35281	0.451544	0				2.685	5.49611	0.0263938	2.04068
0	9.0704	2.16598	0.395466				0	0	2.78683	0.983694
5.35633	1.34096	2.72909	0				0.418384	4.93078	0.912326	2.03724
6.86131	0	0	0				8.86489	7.45422	0	0
0	0.393465	0.354041	0				0.466544	0	3.62822	3.1303
0	3.87905	2.09836	0.741345				2.83686	1.46402	0.308563	0
3.22661	0.197775	0	0				0	0	0	0
4.14061	0.959029	0	0				0	0	0	0
6.85113	2.12112	1.58016	0				5.84205	4.56358	0	0
0	0	0	0				0	0	1.95315	0.758831
6.10905	3.98586	2.81443	0				2.90648	5.18174	1.95423	1.2533
0	2.91346	3.18165	0.037258				0	0	0	0
3.46105	0	0	0.35915				0	0	1.89284	0.935834
0	5.42672	0	0.490203				2.12212	1.05084	0	0
5.98281	0	3.76295	1.79894				0	0	3.17669	2.24099
0	1.11952	0	0.0225683				0	0	0	0
0	3.06946	0	1.63253				5.15699	3.26196	0	0
4.54232	0	4.67268	0.479782				1.59934	1.06634	0	0
3.31961	4.93378	2.4049	4.07368				0	0	2.90083	2.74649
1.33465	0	2.10661	0				0.740069	0.676038	0	0
2.94194	0.258909	3.49558	0.497285				0	0	0	0
0	2.62554	0	3.33017				2.86351	0.968993	0.0170841	0
0	0	0	0				3.91167	0	1.1109	0.87439
2.18094	0	2.1711	0.541215				2.78202	6.30757	0.339356	0.435554
0.274853	9.76898	2.12067	0.363371				1.12004	0	0	0
3.43807	11.9682	0.41519	0.832934				3.53405	5.83677	0	0
3.42824	1.93146	0	0				0	0	1.56865	0.427941
1.30868	0	1.32758	4.40628				0	0	0	0
5.87528	4.29436	0	0				0	0	0	0
0.975698	0.991533	2.0867	0				4.8846	3.59153	3.16414	1.9438
1.05659	0	0	0				0	0	0.383008	0
0	2.87507	0	0.0714402				0	0	0	0
1.93661	0	0.634725	0				9.95794	13.7101	5.04163	5.77852
0	3.12109	0.839025	0.419247				1.75937	0	0	0
0.188331	0	2.12249	0				0	0	0	0
0	3.55429	0.869151	0				0	0	0	0
0	6.11806	2.18247	0.192146				0.722295	0	0	0
1.02129	1.64837	1.13482	4.47467				0	0	1.4665	0
0	1.70448	0	1.33551				0	0	0.474211	1.49703
16.6832	0	3.04964	0				0.518415	0.409778	0.507848	0.245416
0	0	0	0				0	0	0	0
1.72253	0	0.440635	0				6.17383	4.67015	0	0
0	0	0	0				2.83866	1.4123	3.43101	3.6909
0	7.11844	0	0				0	0	0	0
4.26419	0.024852	0	0				8.72441	11.4712	4.84854	3.32296
0	0	0.134213	2.63805				0.39637	4.88827	0.256054	0.981677
4.07814	0	1.80212	0				0	0	2.36207	3.77266
6.62334	0	0.451666	0.199711				0	0	0	0
4.3503	2.15345	0	2.60172				0	0	0	0
6.33244	0	1.90683	0.0385624				8.97191	7.92203	2.31117	2.5157
2.69498	0.486576	0	0.926115				3.67807	5.14422	0	0
0	0	0	0.723318				0.645885	0	0	0
2.41413	6.02447	0	0				5.91629	4.22193	1.88077	1.36077
5.84954	3.95561	0.120269	0.712473				0	0	0.299631	0
6.51571	0	2.14665	0				0	0	2.55263	3.60919
4.63308	3.94964	0.438788	0				0	0	0	0.649779
5.24989	0	2.46555	2.0413				3.07955	3.0874	0.882125	0.636226
0	5.30637	0.821617	0.861711				5.88745	5.80615	0.344024	0
7.01736	0	0	0				1.1199	5.68657	0	0
0	0	0	0.539025				7.15021	5.09096	0	0
2.4309	6.21454	0	0				0	0	0.208714	0
1.54078	0.351698	0	1.33504				0	0	1.78946	1.44428
0	4.62403	2.3037	0				3.29321	1.58328	0	0
0	0	2.4435	0.558299				0	3.81917	1.50772	1.9483
0.16402	0	3.40506	0				0	0	3.68136	3.59455
0	6.64033	2.44819	0.912925				3.74545	2.23289	0	0
1.32639	5.49809	0	0.717676				0	0	0	0
2.48978	0	0	0.268633				5.60007	5.54505	0.746884	1.96613
2.78823	0	2.05048	2.67037				0	0.536196	0	0.36179
2.53882	0	0	0				0	0	0	0.625388
5.05011	0	0	0				0	0	0	0
1.36801	0.427714	2.15106	0				0.441212	2.70524	0	0
0	0	0	0				0	0	1.32365	0
0.312101	0	0	2.13289				1.39551	0	0.658666	0.97825
0	0	0.63688	0				0	0	0	0.251951
0	0	0	0				0	0	0.407617	0
0	0	2.10274	0				1.27426	0.827168	0.924902	0.773834
0	3.78897	1.64319	0				0	0	3.64869	3.04062
0	0.790745	0.0763789	0.806222				8.32836	12.3248	2.19514	2.73089
2.66425	5.26588	0	1.94762				7.50248	5.42836	0.664555	0.37013
2.40388	0	0	0				0.180417	1.99029	0	0.651563
0	0	0	0				0.457001	0.0206031	1.16904	1.14515
0	0.67496	0	0				0	0	0.84361	0.834874
1.51527	0	0	3.85679				0	0.886385	0	0
4.63825	0.114908	1.47461	0				4.09107	2.69278	0	0
4.97196	7.05702	0	0				3.56284	5.52911	0	0
3.0104	0	0.00686286	0				0	0	0	0.0405186
0	0	0	0				0	0	0	0
3.87821	8.04898	4.43343	1.85873				0	0	0	0.166949
4.45578	0	2.99243	0				1.32367	0	0.898783	0
1.03223	9.65125	0.675062	2.5401				0	0	0	0
6.24902	0	0	0				0	0	0.0879894	0
0	0	0.758874	0.587307				3.5673	1.29832	0	0
4.31508	6.11608	0	0				0	0	0	0
3.33172	0	2.1523	0				1.73785	3.65121	0	0
4.08151	0	0	0				1.45419	3.23731	4.05172	3.19031
0	0	0	1.68765				0	0	0.561411	0.579768
6.56328	0	0	0				0	0	0	0
0.914973	1.8959	0	2.97789				0.395123	0	2.92398	3.01924
4.85104	0	0	1.23035				0	0	0	1.45715
2.83679	11.0429	0	0				0.699162	3.01145	3.61555	2.24126
3.74972	0	0	0				4.56325	6.06276	0.749209	0.915924
12.9372	0	2.47301	2.4788				0	0	0	0
4.49385	0	0	0				2.03482	0	0	0
0	0.41118	0	1.81254				1.01635	2.43761	0	0
4.34288	7.52524	0.697938	0.0143617				9.38176	6.78061	1.36799	1.48052
0.383626	1.52858	0	0.57257				6.64603	8.33333	0.932224	0.827826
0	4.52368	0	0				0	0.75196	0	0
0	4.55645	0.0434855	0				0	0	0.567118	0.914781
0	0	0.988111	0.140694				8.22487	8.07566	0.838197	0
0	3.99888	0.382348	0				0	1.37577	0.373583	0
0	2.54714	1.17958	1.39031				0	0	0	0
0	0	0.812569	0				3.79521	4.41189	1.09023	0.143634
10.1999	0	3.44355	0				0	0	0	0
0	3.88153	1.22569	3.7589				0.985793	0.646412	0	0
3.62544	0	0	0				3.03956	0	2.13901	1.46132
3.30039	4.669	0.708438	2.33402				9.3777	6.06869	2.66778	3.03692
0.99493	0	0	1.03059				1.23605	0	0	0
0	2.13278	0	0				0	0	3.00934	1.82358
0	4.36864	0	0				2.69885	1.31763	0.276221	0
0	0.00639728	0.427786	0.235115				0	0	0	0
0	4.15603	1.75738	0				0	0	0	0
4.87861	4.13187	0	0.013208				0	0	0.946255	1.26334
0	5.73349	0.593111	2.15924				0	0	2.72842	2.55149
0	7.71493	0	0				1.82655	3.44928	0	0.117019
0	0	0	0.437754				3.1361	3.58233	0	0
0.482195	0	0	0				1.75311	1.78499	0	0
0	2.86273	1.97688	0				1.79175	3.4519	0	0
3.90919	0	0	0				4.8027	1.15353	2.18219	2.32826
0	4.81403	2.04628	0				0	0	1.37711	1.23141
0	6.78022	0	0				8.15707	8.52073	2.55017	3.21843
0	1.05294	0	1.23222				3.5178	2.04461	0	0
10.666	3.01574	0.619179	0				0	0	1.66941	2.54959
6.55931	10.884	3.78691	0				0	0	0	0
0	4.34677	0	1.80657				0	0	0.110522	0
0	0	0.852099	0				0	0	1.60694	0.947512
2.30947	0	1.01325	0				9.13502	15.1719	0.462838	0
0.587754	3.3226	0	1.76823				0.184918	0.27854	0	0
0	0	2.07408	0.407623				6.97316	5.01371	2.94728	1.06028
0	0	0	0				0	0	1.52323	0
0	5.93134	0	2.24862				0	0	0	0
6.56022	0.0179942	1.59912	2.37722				0	0	0	0
5.90383	5.09989	1.95735	0				3.15402	1.18119	0	0
7.57925	3.64075	0	0				0	0	0	0
0	0.832882	0	0				2.59139	0	0.396218	0
3.47339	0	0	0				5.01095	3.60546	0	0
3.7927	0	2.21691	0.762156				2.85307	2.0969	2.66755	2.05692
1.85256	0.0726456	0	1.89291				0	0	0	0
0	6.02976	0	0				0	0	0	0
8.74194	0.544362	0	3.09508				4.79288	7.62089	0	0
9.95653	0.544821	0.0589195	2.2613				0	0	0	0
0	0	0	0				0	0	0	0
0	0	0.427514	0.616809				0	2.57688	0	0
0	0	0.185876	0				1.84593	4.40814	1.81894	1.87346
9.60524	9.8714	0	0				0	0	0	0
0	1.56511	0	0				0	0	1.11549	1.16828
0	0	0.991887	2.69564				0	0	2.2865	3.2715
0	6.54367	0	1.35421				4.03181	5.4418	0.337064	0.956118
0	8.35503	0	0				1.7284	1.39908	0.363414	1.57816
5.34795	2.25371	4.94362	0				2.89589	5.74713	0.110015	1.50787
0	2.30227	0	1.44386				5.58149	3.6903	0	0
0.136811	7.10718	0	2.26036				1.21027	0.0553606	0	0
0	5.08951	0	0				1.10383	0	0	0
3.03489	6.70186	0	0				2.0371	3.73801	0	0
2.31169	0	0	0.323337				6.38474	4.56131	1.4182	1.24326
0	0	1.54658	0				0	0	2.42892	1.28938
0	6.85176	2.09195	1.44898				0	0	0.0195428	0.583942
7.83214	0	1.66369	0				3.69557	1.42446	2.93009	1.36341
0	2.23977	0	0				0	0	0	0
1.91575	0.689534	4.90224	0				1.80905	3.70647	0	0
2.33388	0	0	0				0	0	0	0
1.84301	1.993	0	0.805621				0	0	0	0
0	0	0	0.481265				0	0	1.48797	2.27414
0.360911	4.77699	0.579023	0.46419				0.84645	0.765002	3.08531	2.51526
0	4.22369	1.38181	1.04724				6.9944	9.16833	1.22137	0
4.58672	0	1.07879	0				0	0	1.93107	2.44262
3.2115	0	0.722889	0				0	0	1.13645	0.911333
0	10.934	1.5734	1.72857				0.607082	0	0	0
0	9.13367	0	2.81662				0	0	0.314607	1.14084
0	0	0	0.0058051				10.0722	7.99488	1.71157	1.34136
4.25609	0	0	1.75057				3.13078	3.62909	0.32421	1.48017
1.4577	0	3.48573	2.06871				0	0	2.39167	2.84557
0	0	0	0				0	0	3.38695	4.45755
0	1.73864	0	0				0	0	0.940792	2.24344
0	5.72117	0	2.82778				0	0	0	0
0.667548	0	0.861349	1.41303				2.39101	2.02227	0	0
0.986421	2.09288	0	0.432152				9.1815	7.771	1.02364	2.17537
0.580873	5.01038	0	0				3.36113	4.76924	0	0
7.71292	0	0.544027	1.21273				0.785713	0	0.791323	0
0	0	2.29621	0				7.51411	9.58672	0	0
0	2.56934	2.44737	0				0	0	0	0
2.0858	9.31511	3.5239	2.62726				7.30691	4.18863	2.47819	1.97688
1.43787	6.07969	2.41328	1.90507				4.77901	5.93727	0.911275	0.913094
3.93321	0.0967591	3.30694	0.833586				0	0	0.216756	1.0426
0	0	2.52974	0				10.0679	10.2547	1.34833	0.984368
0	0	0	0				0	0	0	0
0	3.80591	0	0				5.57177	3.55592	0	0.853536
0	0	1.05958	0				3.76768	2.56481	0.746823	0.418722
1.77655	0.509485	0.462591	0				1.43055	1.25324	0.215549	0.392859
0.34403	6.10509	0	0.396328				5.07234	2.19226	0	0
0	0.208162	2.8583	0				0	1.87415	0.0102304	0.962131
0	6.1037	0	3.51347				4.28722	6.53042	1.60629	0.145001
6.89948	3.26606	1.7886	0.25099				6.67888	6.88101	0	0
0	3.0013	0	0				2.80826	2.71723	0.0825179	0
7.2076	2.53858	0	0				0	0	0	0
3.33491	5.12871	1.38317	0				4.99208	3.15118	0	0
0	0	0.303876	5.17618				7.81073	8.53035	0.759444	0.964911
5.44	0	0	0				0	0	2.77522	2.31509
9.74192	0	0	0				0	0	1.49357	1.94764
0	0	0	0.185758				0	0	0	0
10.5934	0	3.24645	0.939513				4.34773	9.43655	0	0.0632378
2.67506	0	0.647089	0				7.88713	7.99804	0.138396	1.52126
1.40481	0	0	0				0	0	0.85192	0.614676
0	2.32413	0	4.26492				7.03995	9.24135	3.83567	4.95944
13.5968	1.93865	0	0.428298				6.40855	7.91601	2.54975	2.06979
0	9.66193	0.907194	1.74721				6.06951	8.27606	1.29246	1.77094
0	0	0	0.696274				0.334287	4.80919	0.432075	0
4.53648	0	0	0.49589				0	0	0.0696673	1.32743
4.17687	10.2287	0.771963	1.67791				2.96534	2.48694	1.50729	1.48914
1.5092	0	0	0.72427				0	1.46265	0	0
5.67371	0	3.1209	1.18458				0	0	4.8201	4.90056
0	7.58915	0	4.60696				0	0	2.40981	2.3408
7.67209	0	0.296704	0				5.73679	6.82114	0	0
1.93183	0	1.1533	0				1.88335	0.65442	0	0
3.22909	11.2408	0.405801	0.390641				11.2322	11.4642	2.6282	3.23332
0	0	2.29195	0				0	4.76692	1.01118	0.834853
6.63787	0	0	0				8.02608	6.40973	0	0.0708581
3.86706	10.6495	0.0674534	4.07555				3.16979	1.21114	0	0
0.305862	1.95469	0	0				1.70042	4.62532	0	0
1.50984	0	0	0				2.27683	2.31852	0	0
6.50753	0	1.03057	0				1.02962	1.37617	1.28699	0.554439
9.59724	3.00148	0	0				0	2.96459	0.66715	0.487188
0.778106	0	1.54038	0				0	0	0	0
2.47958	0	6.16682	0.491205				8.54018	4.03125	0.862126	1.47624
2.47308	1.74411	0.723492	0				4.75873	5.33287	0	0
0	0	1.10772	2.67226				0	1.26859	0	0
0	1.05977	2.1978	0				0	0	0	0
2.10384	7.08757	0.82734	2.07398				2.83215	3.84867	0	0.262065
3.75903	0	0	0				2.64325	1.77783	0.600904	0.0898503
0	6.47418	0.987798	0.675762				0	0	1.59308	0.252083
0	6.59367	0	0				4.49593	2.89104	0.566757	1.14837
6.93132	0	1.4197	0				5.55162	1.58293	0	0
0.176286	4.67406	0.953984	1.03549				0	0.0329612	0	0
0.197824	3.67733	0.394702	0				0	0.438233	0	0
10.3223	0	2.39651	0				0.662191	0	3.48007	2.68517
2.27285	8.75284	0	0.909257				0	0	0.769563	0.493481
3.922	3.29002	0.253752	1.80244				0	0	0	0
2.74108	0	0	0.368264				6.34325	6.4824	0.187247	0
0	0	0.613717	1.51857				10.1595	9.05794	0	0
0.742428	3.6994	0	0.618973				0	0	0	0
0.244652	2.1155	0	2.16658				0	0	2.86915	2.23865
3.05031	1.60651	0.911399	0.917406				6.18357	6.33577	2.55167	3.60391
0	0	0	0				4.54983	4.56801	2.22565	2.32557
4.23187	1.4361	0	0				3.76114	2.08531	0	0
3.36226	2.62021	0.412467	2.49679				9.76655	9.94589	0	0
0	0	0	0				4.18531	4.55368	0	0.464476
0.214495	0.161712	1.57536	0				2.59994	4.14456	0	0
0	0	0.663834	0				4.76173	7.56317	0	0.789636
6.64903	6.57101	1.93205	3.75335				1.36575	0.17765	0	0
1.76587	0.615671	0	0.1616				5.25614	4.51382	0.384532	0.224384
0	5.63062	1.88288	1.9248				0	0	0.687682	0.581766
0	0	0	0				1.3463	2.77078	2.30864	1.78499
0	0	0	0				1.75279	2.21126	0	0
0	0	0	0.87288				0.250861	0	0	0
0	14.258	0	0.496911				0	0	0.0626038	0.307513
0	9.21597	0	2.39727				5.33409	2.86081	0	0
0	9.39159	0	0.141863				6.64414	8.54262	0	0.104668
0.223871	5.58344	1.43545	0.723445				1.90226	0.406856	0	0
3.34228	2.19547	0.37493	0				0	0	1.76773	1.29474
0	0	0	0				4.61077	0	3.51605	2.4839
0	5.77678	0	0				4.32376	6.16987	0	0
2.64479	1.86602	4.68021	0.673974				0	0	1.45039	1.69503
0	2.94095	0.75205	0				2.18283	4.13858	1.93336	1.54198
0	0	0	0				0	0	2.1651	0.347735
0	0.472435	1.79774	0				1.89664	1.97853	0	0
5.58045	3.91765	0	0				1.08457	1.16634	1.40956	0.0964904
2.87455	0.0368794	2.3655	0				2.57537	0	1.58006	2.00909
0	2.95884	0	3.74665				1.83052	0.0149644	0.412915	1.27205
5.45653	3.81803	0.238132	0.186161				5.32841	3.20615	1.19555	0.517194
4.37857	7.047	2.52691	0				1.71226	3.28669	0.132685	0.0115042
4.59498	3.11138	2.31918	4.19731				0	0	0	0
2.55796	0.386611	2.62722	0				1.46586	0.691028	0	0
1.23971	0	0	2.22115				0	3.55828	1.56829	2.08934
5.08281	2.00979	0.432148	0				0	0	0	0
4.91781	1.67341	0	0				1.09212	2.27349	0	0
10.0136	5.4395	2.77369	0.495883				0	0	1.75933	0.34092
2.83828	2.6496	1.34147	0				3.59788	2.64645	1.95654	1.83944
0	7.69739	0	0				2.95082	1.62535	0	0
0.934263	0	0.179309	0				1.21455	2.4544	2.17111	2.74505
0	0	0	0.724335				0	0	0	0
0.900962	1.90806	0	0				0	0.367147	0	0
5.96193	5.83047	0	2.15868				0.402332	0.166901	1.56636	2.16516
0	8.18533	0	0				0	0	0	0
4.63113	0	1.62737	1.63931				4.64218	4.69858	0.139905	0.57807
0	0.861235	0	3.62156				0.672665	1.13034	0.973859	0.296442
4.20009	6.85526	0.68037	0				5.42708	4.48038	1.36455	3.7463
0	4.8188	0	1.83704				0	0	0.125425	0
1.69996	0	0	0.929688				0	0	0	0.134024
0	4.7036	1.00012	6.61916				0	0	5.38174	4.25523
9.73544	0	2.10107	0				0.334827	0	0	0
0	6.00653	0	1.62351				0	0	0	0
5.38534	0	0.428889	0				0	0	0	0
0	4.74193	0	0.889031				0	0	2.949	2.89654
0	1.55845	0	0				0	0	2.06215	3.15152
0	0	1.63079	2.90421				0	0	0.196476	0.951505
0	0	0.109474	2.47136				3.45128	6.13419	0.793608	0.32876
6.71446	0.267312	3.32873	0				0	0	0	0
2.42379	0	2.22609	0				0	0	1.70261	1.49231
0	0	0	0				1.84453	1.21485	0	0.961423
5.60868	9.50224	1.02684	2.9175				4.90888	5.43651	0	0
5.33689	0	0	0.743206				0	0	3.5906	3.07723
0	0	0	1.25938				3.15893	3.53104	0	0
2.67573	0	0.592119	0				0	0.207133	0	0
0	0	0.13093	0				0	0	0	0.867262
4.63446	0	0	0				0.402622	0	1.41095	1.05845
0	0	0	0				0	0	0	0
0	0.0278954	0	0				4.8985	3.63178	0	0
0	1.56195	2.09842	0				5.42947	7.17566	0.583356	0.491035
0	0	0	0.351384				6.45561	2.45941	0	0
3.50895	3.18499	2.17984	0.437662				3.38582	4.40567	0	0
5.78879	1.82295	0	0.706597				3.85361	3.61247	0	0
0	3.9452	0	2.60201				0	0	1.50438	0.871818
0.254073	0	0.0828466	1.85755				0	1.2487	0	0
0	5.37833	0.757858	2.23055				4.65994	6.06915	0	0
0	0	0	0.115083				0.350354	2.10618	1.73498	1.1549
1.56989	9.02195	0	0				0	0	0.215687	0.641974
1.6905	0.298141	1.9498	1.04224				0	0	0	0
2.5784	3.5282	1.40281	0				1.47922	0.779128	0.376278	1.29704
0	2.21626	0	0.382879				1.25805	0	0	0
2.11113	3.21935	0	0				10.937	12.6784	0	0
0	12.5088	0	0				0.702278	0	0.7081	0.37746
7.05859	0	0	0				0	0	0	0
6.21978	4.24938	0	0.972499				0	0	0	0
5.35528	0	0.716457	0				2.45438	1.79391	1.30058	1.4863
5.33559	3.2918	0	0				4.38166	3.69428	3.48874	2.49539
0	5.2347	1.95515	3.23292				3.10473	2.44703	0.0701738	1.32809
0	2.21612	1.23379	0				0	1.00232	0	0
0	8.31592	0.593686	2.48372				6.75704	2.71236	0	0
0	10.0827	0	0.138338				4.63719	3.19051	1.35698	0.850306
3.49172	0	0	1.34089				3.09239	4.9078	0	0
0	0	0	1.97701				0	0	1.54679	0.354482
3.50096	3.07175	1.52845	0.396285				0	0	0	0
0	0	0	0				8.84785	9.60893	0	0
2.30195	0	0.24551	0				0	0	2.0494	2.58358
0	2.81723	0	0.601938				0	0	1.70394	1.57999
0	0	0	4.37984				0	0	0.972731	1.19173
1.43369	0	0	0				0	0	0	0
0	0	0	0				0	0	2.39198	1.83364
0	0	0	0				0	0	0	0
5.99752	0	0	0				6.36366	1.29215	2.82011	1.33648
0	4.28911	0	2.77826				5.06395	4.75469	3.1409	2.09619
0	0	0	0				0	0	0	0.330175
2.2483	4.73243	0	0.504746				0	0.339775	1.51601	2.74979
4.70589	0	0	0.289913				1.65638	0.264861	0.816176	0
1.45579	2.89796	0.863121	1.01415				0	0	0	0
0.545156	0.86612	3.654	1.15404				0	0	0.476871	0.143168
0.86368	0.493631	0	0.936314				6.50792	0.702707	0	0
2.99807	8.21861	0.968586	1.50479				4.42572	3.45635	0.896893	0.739676
11.7984	0	0	0				1.28906	0	0	0
8.52862	6.76274	0	0				0.157793	2.82202	0	0
3.12792	0	1.99052	0				0	0	0	0
0	5.76185	0	0				1.71977	0.628972	0	0
0	1.08777	1.14581	0.101195				0	0	0	0
0	11.1922	0.283384	0.113317				3.70948	0	0	0
4.83303	3.67343	2.71218	0				0	0	0	0
0	0	0	0				0	0	2.59519	1.25296
0	1.72634	0	0				0	0	0	0
2.83763	0	0	2.70747				0	0	0	0
3.49301	0	0	0				7.52477	6.14719	2.01576	2.25482
0	8.88245	1.9049	0.787762				0	0	2.52241	3.78377
0	4.32835	0	0.659969				0	0	0	0.871382
3.57316	0	0	0				0	0	2.54281	1.70472
0	0	0.936924	0				0	0	0	0
6.41048	0.0433475	2.61784	2.24614				2.64771	3.62378	0	0
5.04346	0	0	0				6.06935	5.19567	0.217018	1.20832
3.3401	1.45817	1.71736	3.23297				2.19416	3.51449	1.35768	1.94277
1.68812	0	2.37069	2.29597				0	0	1.28198	2.25563
0	0.10227	0	0.0990117				0	0	0	0
3.43062	0	2.54992	0				0	0	0	0
0	11.222	3.21116	1.42067				0	0	2.83446	3.04458
5.67009	5.6207	1.86165	1.78448				1.09525	2.95815	0	0
0	0	1.53374	0				3.09768	3.17773	0	0
6.67236	0	2.21048	2.36386				0	0	1.19504	0.184971
0	1.08255	0	0				0	0	1.19289	1.82862
7.2562	0	0	1.44152				0	0	0.185405	0.333787
10.2214	0	0	0				4.51514	4.21752	1.25319	0.864308
4.40013	0	0.44122	0				0	0	0	0
0.871355	0	0.401426	2.4902				1.80963	5.02116	2.23236	2.30033
0.45912	0.811317	3.09214	0				2.50674	0.854329	2.33186	1.68173
1.17454	0	0	1.6961				0	0	0	0
6.61103	0.235594	0	0				3.46455	6.10754	2.05211	0.420089
0	0.317006	1.70006	0.966281				0	0	2.61783	1.43801
4.88939	0.973024	1.28458	1.40391				0	0	0	0
0	1.99275	0	0				2.9402	2.22762	0.11592	0
0	0	0	2.60072				0	1.10885	1.54516	2.09075
3.55973	0	0	0				0	1.27228	1.40206	2.86178
0	2.33316	0	0				0	0	1.7236	1.27712
4.44907	0	0	0				4.07572	5.19248	2.68358	1.38279
8.21865	0	0.651531	0.638251				0	0	1.17396	1.6157
0.991297	3.28385	0	2.54984				0	0	1.18412	2.19178
0	0	0	0				0	0	0	0
0	0	0.559353	0				2.28999	0	0	0
6.69409	1.66828	4.06664	0				2.69782	0	1.18078	2.13131
5.73492	6.41241	0	0.48445				5.57067	0.0267249	1.70523	1.393
1.77151	2.04206	1.83586	2.11537				0	0	2.48993	4.33806
0	9.88255	0	1.0298				2.5968	3.6715	0	0
6.70917	2.12455	0	3.75035				0	0	0	0
0	0.34756	0	1.53385				12.3464	9.72366	0	0
0	0	0	0.00421535				0	0	1.38886	1.58653
0	0	0.278161	0.770297				7.38057	5.47422	1.08331	2.37104
8.04734	7.9045	2.9113	2.23694				8.01674	7.49156	0.0718995	0.898758
0	0	0.933977	0				0	0	3.22218	1.82523
2.22571	0	1.70013	0				0	0	0.398163	0
1.07812	0	0.147533	0				4.42006	8.24715	0.0697287	0
0	8.77476	1.20562	0.380741				0	1.25893	0.533792	0.568539
0	0	0.148918	0.703264				0	0	1.85056	2.06533
2.12086	0	0	0				0	0	0.54572	1.15539
0	0	0	0				0	0	0	0
4.97654	0	0	1.8677				4.70285	1.37029	0.667865	0.166347
0	4.01311	1.59071	0				0	0.63705	0	0
2.45058	0	0	0.193491				0	0	0	0
0	2.03166	0	1.6356				0.176839	0	0	0
2.12231	0	0	0				3.75855	3.13966	2.22384	3.40183
0	0	0	0				0	0	0	0
0	0	0.569245	0				0	0	0	0
2.57554	3.52027	0	0				0	0	0	0
0.860172	0	1.07585	0				0	0	0	0
0	0	0	2.23497				4.02387	1.33588	0.544819	0
0	3.31037	0	0				3.68271	1.52394	0	0
0	0	0	0				0	0	0	0
0	0	0.53084	0				0	0	2.03168	0.368868
0	0	0	0				0	0	0	0.297566
0	0	0	2.80923				3.68728	1.82462	0	0
0	1.24537	0	0.798566				1.46588	0	1.74815	0.660888
5.23995	5.11195	0.558569	1.63201				0	0	0	0
4.60537	0	1.83816	0				3.55588	2.64557	0.0477415	0
0	2.77156	0	0				5.08132	1.47639	1.93112	2.8768
0	4.38989	1.37911	0				0	0	1.7143	1.37945
0	2.11956	0	1.32689				0	0	0	0
4.62742	2.51908	1.34331	3.29336				4.50343	3.2818	0	0
0	0	0	0				0	1.26638	2.25338	1.83351
0.322454	6.42873	0	4.08105				0	0	0	0
2.56453	1.63762	0	0.267831				0.368714	0.894272	0	0
6.15206	0	0	0				0	0	0	0
0	0	0.380501	0				0	0	0.981093	0
0	0	0	0.0665827				0	0	0	0
0	2.93537	0	0				0	0	0	0
0	0	0	0				0	0	0	0
0	0	1.96923	1.59142				0.303228	3.06989	0	0.647037
0	1.67229	0	0				0	3.68163	1.42764	0.62304
0	0	3.22903	0				0.630816	0.27503	0	0
1.59444	6.34545	0	0				6.09828	6.92609	0	0
0	0	0	0				0	0	0	0
4.55108	6.18577	0	0				2.98008	2.5753	0	0
0.452451	0	1.54045	0				2.92381	5.56456	0.388875	0
0	0	0	0				0	0	0	0
1.63541	3.37112	0	0				0	0	1.27119	0.08623
0	0	0	1.33669				0	0	0.981661	0
2.83846	8.56305	1.79571	0.0297832				1.64514	3.0937	0	0
0.742691	0	0	0.822427				0.308583	0	1.96555	1.31154
1.57129	4.72914	0.989953	0				0	0	2.36622	2.6928
0	1.06325	0	0.948538				3.33796	1.12028	0	0
9.562	6.76458	0	0				2.84272	1.58385	0	0
7.9439	0	0	0				0	0	0	0
0	0.397455	1.98795	1.93239				4.81542	5.16807	0	0
0	2.5098	2.36948	2.48686				4.75472	3.25473	0	0
3.54618	3.917	3.49766	1.142				5.73825	5.08339	0.703018	0.401629
0	9.04917	0.933244	0				3.56359	3.43421	2.98089	3.22642
0	0	0	0				0	0	1.58904	2.75004
2.17395	0	1.33899	0				2.41118	2.49068	0	0
0.621368	5.10468	0.419816	0.220564				1.21026	0	1.04706	1.09916
0	3.70783	0	3.08212				0	0	0	0
0	0	0	0				1.70238	1.27551	0	0
0	3.81679	0	0				11.4185	9.72282	0	0
5.09685	10.3508	3.10815	0				0	0	0.0295447	0
3.19096	1.25906	0	0				0	0	0.996028	1.58892
0	1.87116	3.65798	0				0	0	2.5088	2.61067
8.43889	0	0.444648	0.0416672				0	0.460267	1.94857	2.64808
4.76006	7.08532	3.18571	0				0	0	1.54359	1.62923
0	0	2.01773	0				0	0	2.77198	2.55234
0	0	0	0				6.37935	7.76424	0	0.721598
0	0	0	1.8954				0	0	2.3439	2.3683
1.94398	0	0	0				0	0	2.44605	1.31416
0	0	0	0.816512				1.86329	0.409824	0	0
0	0	0.19215	1.113				1.52033	6.22934	0	0
2.82995	6.17469	0	0				2.03733	3.1352	0	0
7.01266	1.33774	0	3.18347				0.162538	0	1.93905	0.709605
11.5684	9.88768	0.512051	1.93936				1.93997	0.600104	2.41211	2.43621
0	0	0	0.56815				0	0	3.34685	2.10901
0	7.52328	0	3.80692				0	0	0.0183224	0
5.67788	10.1386	1.67339	0				0	0	0	0
1.44866	7.36029	0.0662877	0				2.6421	3.99333	1.74334	1.31855
0	0	0.637858	3.29701				0	0	0	0
1.45374	0.89956	2.57723	2.58963				0	0	0.74604	0.800712
0	0	0	0				2.22039	0	1.36071	3.19399
0	5.13519	0	3.25337				1.97895	7.72574	0	0
5.05256	0	0	1.77664				4.07702	3.48605	0	0
0	9.58322	0	2.49359				0	0	0	0.177293
0	0.184397	0.583534	0.993702				5.58432	4.56786	0	0.606288
4.38448	9.54762	1.07562	0				3.32187	4.02769	1.12372	1.98414
0	5.49131	0.680957	0				0	0.949547	1.39731	2.58452
0.7203	0	0	0				0	0	0	0
0	0.639277	0	0.154012				0	0	0	0.158545
0	3.91072	0	0.835462				5.44382	0.949333	0.310872	0
0	0	0	0				0.929673	0.832245	1.72464	1.73486
2.56528	0	0	3.66221				1.16605	0	1.12277	1.32101
0	4.24293	2.1054	0				3.90517	1.21222	0	0
5.44124	0	1.26831	0				14.9054	10.8172	0	0
3.68906	4.34939	0	1.86882				0	0	0.877964	0.587988
12.5558	0	2.43878	0				0	0	3.38298	3.50312
0	6.97023	2.33287	1.66248				5.79403	0.943504	2.92636	1.28511
0	12.7399	0	0.380369				0.0128307	2.17876	0	0
0	0	0	2.02626				0	0	1.34196	0.509717
0	0	1.12505	4.54793				1.18515	1.34994	0.120215	0
2.40758	0	0	0				4.58459	1.56927	0	0
7.42349	0	2.97969	0				0	0	0	0
3.585	2.72329	0	0.435685				0	0	0	0
0	4.09266	2.70551	1.80254				5.53404	3.19888	0	0
0	1.90995	0	0.925128				6.32013	7.71009	1.28847	0.487445
0	0	1.28543	0				0	0	1.454	0
0	0	0.513111	0				2.17581	1.97296	0	0
0	5.22376	0	0				6.8557	1.07115	0	0
0	0	0.483397	1.39738				0	0	0	0
4.20545	0	1.97035	0				4.93116	3.27336	0	0
0	0	0	0.523013				9.60181	9.57441	0.430879	0.762512
2.26984	0	1.77304	1.63482				6.36698	7.44802	0	0
0	0	3.01252	3.96714				0	0	1.96655	1.28647
0.548551	0	0	0				8.49739	7.73572	0	0
0	4.37811	0	0.821696				0	0	0	0.944873
0	0	1.73167	0.469404				1.98643	0.890134	4.11426	3.46329
7.74001	0	0	0				0	0	0	0
0.94031	0	1.90468	0.581054				0.986237	0.630867	0	0
0	0	0	2.33034				7.00116	7.6297	0.337409	0.351998
0	0	2.7184	0				0	0	0	0.159805
0	0	0	0				0	0.893537	0	0
5.75475	0	0.414836	0				0	0.30418	1.46152	0.438707
6.41173	0	0	1.24354				5.77023	5.3414	1.19487	3.09512
0	3.88399	0	3.33534				1.19194	1.2637	0	0
0	0	1.58408	0				0	0	0	0
3.02152	0	2.16135	0				0	0	0.258515	0
4.59973	0	3.33317	0.568105				2.60457	0.673659	1.10354	0.753535
2.68874	0	0	0.717988				0	0	0	0.268646
1.41439	0	0.232282	0				0	0	0	0
0	1.54962	0.900254	0.203414				0.89751	3.86625	1.08497	1.69774
0	3.8618	0	2.4666				0	0	0.589869	2.15482
0	0.812481	3.95161	1.80622				0	0	1.39128	0.724371
0	3.37447	1.48548	0.356698				0	0	0	0
0	5.07501	0	0				0	0	0	0
0	3.02196	0.904224	0				0	0	0	0
0	0	0.896699	0				0	0	3.47157	3.42655
5.68344	0	0	0				0.378772	1.69914	0	0
5.74858	6.1033	0.184925	1.50439				0	0	0.767195	0.257894
0	0	2.35099	1.49634				5.88769	4.74563	0	0
0	0	0	0.548716				0	0	0	0
4.69121	0.400035	0	2.27986				3.51889	2.05152	0.470902	0.157384
3.98769	0	0.479115	5.01838				0.0431004	0	1.48587	1.1176
0	6.77773	1.88373	0.950373				1.93318	3.12769	0.618796	0.266577
0	0	0	0				2.63422	0	0	0.343683
0	2.5198	0	0				3.27499	5.73653	1.76222	1.68415
3.63658	5.13041	0	0.575203				1.89596	2.37092	1.88953	2.57911
10.5348	0	3.67912	0.313421				6.63996	3.51174	1.16958	2.30845
8.12948	0	0	0				0	0.112224	0	0.0629636
6.47903	0	0	0.15594				5.07532	0.584466	3.26148	2.13188
0	5.76686	0.736775	1.87187				0	0	2.42969	3.0995
0.394875	0	0.737366	0				0	0	1.51461	1.33374
0	0	0	0				1.07588	0.854227	0	0
0	4.08786	0	0.739009				0	0	0	0
0	1.79573	0.366213	0				12.9795	12.5735	0.457965	0
3.11418	1.55786	1.1423	1.19454				0	0	0.740826	0.150859
0	0	0	2.0176				0	0	0.474055	0
0	0	0	0.804286				2.14154	2.04775	1.38832	1.53361
0	0.794473	0.737817	0				5.13562	3.2256	1.81953	0.920665
0	2.72383	0	0.053643				0	0	0	0
0.209718	1.21827	0	1.18542				1.38232	0	0.544091	2.01592
0	7.51448	0.786205	1.76463				0	0	0.986769	0.292475
10.4674	0	0	0.0876206				0	0	3.60759	3.16601
0	0	0.913532	0				0.326846	1.5328	0	0
4.03865	0.631593	0	0				5.43931	6.21535	0	0
0	4.66798	0	0				0	0	0	0
4.60407	0	0	0				7.85535	7.43833	1.35271	0.00130132
0	10.1679	0	0				0	0	1.06538	1.53945
2.93068	0	0	3.65726				0	0	3.15952	3.00937
0	1.64223	0.524674	0				0	0	0	0
0	2.52195	0	0				0	0	3.89584	3.64073
0	0.0669198	0.67241	1.51309				0	0	0	0
3.29891	0	0	0				10.3073	7.33377	2.49132	2.29631
2.26109	4.48812	0	1.20982				0	1.72398	0	0
0	0	0.365296	0				0	0.490499	0.820903	0.648388
0	7.93889	1.52851	2.99973				0	0	0.636885	0.218667
2.31136	0	0	0				0	0	0	0
0	0	2.51701	0				0	0	0	0
0.775324	0	1.2237	2.21027				3.76019	3.8452	1.29022	1.36422
5.2972	0	0	1.98589				0	0	0	0.140489
6.9834	1.63625	0	0.365109				0.456555	0.541707	4.68882	3.79378
[truncated: 2 more rows]

## Sheet: Fig2b (left)
\mu	25th quantile (mismatch)	\mu	median (mismatch)	\mu	75th quantile (mismatch)	\mu	25th quantile (mismatch)	\mu	median (mismatch)	\mu	75th quantile (mismatch)
0	75.6159	0	75.9979	0	76.3602	0	75.7113	0	75.9989	0	76.2758
0.01	68.4876	0.01	75.6579	0.01	83.6201	0.01	83.1732	0.01	83.5028	0.01	83.8477
0.02	65.9267	0.02	75.2012	0.02	86.3145	0.02	86.2481	0.02	86.6042	0.02	86.9498
0.03	63.1984	0.03	74.8423	0.03	88.4772	0.03	88.6002	0.03	88.9905	0.03	89.3692
0.04	61.383	0.04	74.5347	0.04	90.943	0.04	90.5777	0.04	90.9976	0.04	91.3962
0.05	59.6769	0.05	74.1021	0.05	91.0913	0.05	92.3306	0.05	92.7666	0.05	93.1979
0.06	57.6877	0.06	73.655	0.06	92.8585	0.06	93.9243	0.06	94.3793	0.06	94.8469
0.07	56.6631	0.07	73.6109	0.07	94.5865	0.07	95.3314	0.07	95.8319	0.07	96.2991
0.08	55.179	0.08	73.1488	0.08	96.4941	0.08	96.7226	0.08	97.2145	0.08	97.7332
0.09	54.3817	0.09	72.7654	0.09	96.3806	0.09	97.9759	0.09	98.51	0.09	99.0468
0.1	52.5975	0.1	71.8174	0.1	97.0348	0.1	99.1575	0.1	99.7173	0.1	100.301
0.11	52.3453	0.11	72.6993	0.11	100.316	0.11	100.319	0.11	100.876	0.11	101.471
0.12	51.2537	0.12	72.2827	0.12	101.999	0.12	101.371	0.12	101.979	0.12	102.574
0.13	50.4351	0.13	71.8353	0.13	99.8142	0.13	102.426	0.13	103.039	0.13	103.679
0.14	50.2271	0.14	71.4142	0.14	103.242	0.14	103.428	0.14	104.064	0.14	104.722
0.15	49.3231	0.15	70.3132	0.15	101.96	0.15	104.413	0.15	105.057	0.15	105.725
0.16	47.8564	0.16	70.0444	0.16	103.431	0.16	105.284	0.16	105.997	0.16	106.728
0.17	46.9925	0.17	69.4075	0.17	103.542	0.17	106.202	0.17	106.931	0.17	107.667
0.18	46.0737	0.18	68.9675	0.18	103.603	0.18	107.067	0.18	107.825	0.18	108.594
0.19	44.5869	0.19	67.9278	0.19	103.579	0.19	107.896	0.19	108.681	0.19	109.477
0.2	44.0973	0.2	68.4608	0.2	104.554	0.2	108.736	0.2	109.541	0.2	110.358
0.21	42.962	0.21	67.9106	0.21	104.711	0.21	109.528	0.21	110.358	0.21	111.219
0.22	43.8634	0.22	68.4799	0.22	106.591	0.22	110.318	0.22	111.176	0.22	112.083
0.23	42.1541	0.23	67.2573	0.23	107.075	0.23	111.105	0.23	111.981	0.23	112.911
0.24	42.8947	0.24	67.6264	0.24	107.027	0.24	111.849	0.24	112.741	0.24	113.697
0.25	41.6507	0.25	66.4308	0.25	106.033	0.25	112.569	0.25	113.5	0.25	114.474
0.26	40.168	0.26	65.834	0.26	107.221	0.26	113.253	0.26	114.242	0.26	115.226
0.27	40.0057	0.27	65.9153	0.27	106.043	0.27	113.956	0.27	114.97	0.27	115.981
0.28	39.9317	0.28	66.0717	0.28	108.589	0.28	114.653	0.28	115.688	0.28	116.745
0.29	39.51	0.29	65.037	0.29	109.45	0.29	115.313	0.29	116.382	0.29	117.49
0.3	38.1497	0.3	64.0387	0.3	105.531	0.3	115.964	0.3	117.084	0.3	118.194
0.31	37.8022	0.31	63.5954	0.31	107.276	0.31	116.602	0.31	117.761	0.31	118.902
0.32	37.6923	0.32	64.0325	0.32	112.336	0.32	117.247	0.32	118.423	0.32	119.619
0.33	36.4617	0.33	62.8181	0.33	109.863	0.33	117.834	0.33	119.091	0.33	120.387
0.34	37.3653	0.34	63.2526	0.34	108.778	0.34	118.447	0.34	119.73	0.34	121.068
0.35	35.8736	0.35	61.6265	0.35	109.268	0.35	119.07	0.35	120.396	0.35	121.733
0.36	34.9493	0.36	61.4858	0.36	108.237	0.36	119.664	0.36	120.99	0.36	122.311
0.37	34.7285	0.37	61.4193	0.37	109.984	0.37	120.239	0.37	121.621	0.37	123.038
0.38	34.0577	0.38	59.9825	0.38	107.243	0.38	120.802	0.38	122.206	0.38	123.666
0.39	34.6249	0.39	60.3176	0.39	107.853	0.39	121.331	0.39	122.846	0.39	124.362
0.4	32.9599	0.4	59.5605	0.4	106.572	0.4	121.893	0.4	123.403	0.4	124.943
0.41	32.8274	0.41	60.4912	0.41	108.763	0.41	122.444	0.41	123.999	0.41	125.608
0.42	32.8543	0.42	58.9474	0.42	106.755	0.42	122.949	0.42	124.575	0.42	126.205
0.43	31.8275	0.43	58.2878	0.43	109.948	0.43	123.532	0.43	125.178	0.43	126.801
0.44	31.2448	0.44	58.7072	0.44	107.962	0.44	124.01	0.44	125.755	0.44	127.5
0.45	31.1519	0.45	57.9743	0.45	107.993	0.45	124.577	0.45	126.305	0.45	128.094
0.46	29.9813	0.46	57.0178	0.46	107.724	0.46	125.044	0.46	126.893	0.46	128.773
0.47	29.969	0.47	56.6518	0.47	104.394	0.47	125.491	0.47	127.417	0.47	129.343
0.48	30.006	0.48	56.9872	0.48	108.789	0.48	126.086	0.48	128.016	0.48	130.017
0.49	29.4617	0.49	56.5382	0.49	105.617	0.49	126.506	0.49	128.486	0.49	130.558
0.5	28.7024	0.5	55.026	0.5	106.218	0.5	127.017	0.5	129.042	0.5	131.189
0.51	28.6886	0.51	54.6018	0.51	103.063	0.51	127.509	0.51	129.61	0.51	131.773
0.52	28.2907	0.52	54.1702	0.52	104.581	0.52	127.853	0.52	130.07	0.52	132.285
0.53	27.7302	0.53	54.0946	0.53	108.382	0.53	128.336	0.53	130.583	0.53	133.011
0.54	27.0527	0.54	52.7409	0.54	102.423	0.54	128.821	0.54	131.107	0.54	133.54
0.55	26.3847	0.55	52.0497	0.55	102.386	0.55	129.241	0.55	131.611	0.55	134.084
0.56	26.5085	0.56	52.4276	0.56	101.49	0.56	129.564	0.56	132.061	0.56	134.604
0.57	26.0518	0.57	51.2188	0.57	101.91	0.57	130.064	0.57	132.612	0.57	135.332
0.58	25.7628	0.58	51.2068	0.58	104.68	0.58	130.386	0.58	133.065	0.58	135.815
0.59	24.8296	0.59	49.6073	0.59	100.5	0.59	130.883	0.59	133.608	0.59	136.457
0.6	25.0901	0.6	49.4276	0.6	97.9821	0.6	131.202	0.6	134.085	0.6	137.105
0.61	24.8601	0.61	50.0722	0.61	102.811	0.61	131.744	0.61	134.605	0.61	137.635
0.62	23.7692	0.62	49.3452	0.62	100.104	0.62	132.075	0.62	135.124	0.62	138.251
0.63	23.5394	0.63	47.2802	0.63	95.9486	0.63	132.287	0.63	135.432	0.63	138.747
0.64	22.4415	0.64	47.0096	0.64	100.404	0.64	132.669	0.64	135.95	0.64	139.354
0.65	22.6182	0.65	47.1998	0.65	99.0126	0.65	132.995	0.65	136.495	0.65	140.094
0.66	23.1369	0.66	47.4873	0.66	98.2582	0.66	133.445	0.66	137.006	0.66	140.599
0.67	22.2067	0.67	46.6214	0.67	99.2742	0.67	133.814	0.67	137.418	0.67	141.158
0.68	21.4414	0.68	44.7725	0.68	94.4654	0.68	134.004	0.68	137.837	0.68	141.803
0.69	21.1364	0.69	45.3092	0.69	95.5091	0.69	134.371	0.69	138.254	0.69	142.446
0.7	20.4139	0.7	43.7173	0.7	91.2552	0.7	134.68	0.7	138.782	0.7	143.145
0.71	20.8488	0.71	42.924	0.71	89.5973	0.71	134.895	0.71	139.164	0.71	143.704
0.72	19.9404	0.72	41.9635	0.72	90.3806	0.72	135.167	0.72	139.712	0.72	144.375
0.73	19.4022	0.73	41.1284	0.73	90.104	0.73	135.289	0.73	139.92	0.73	144.944
0.74	19.0058	0.74	40.7871	0.74	89.2764	0.74	135.602	0.74	140.595	0.74	145.806
0.75	19.2841	0.75	40.9826	0.75	89.9949	0.75	135.935	0.75	140.968	0.75	146.489
0.76	18.6081	0.76	40.2364	0.76	88.6372	0.76	136.202	0.76	141.445	0.76	147.061
0.77	18.2839	0.77	39.7139	0.77	86.7386	0.77	136.373	0.77	141.695	0.77	147.696
0.78	18.1609	0.78	39.1115	0.78	82.707	0.78	136.419	0.78	142.323	0.78	148.563
0.79	17.3401	0.79	38.3323	0.79	86.9483	0.79	136.563	0.79	142.607	0.79	149.124
0.8	16.8938	0.8	38.0018	0.8	85.4934	0.8	136.637	0.8	143.075	0.8	149.961
0.81	15.9495	0.81	36.3648	0.81	83.5771	0.81	137.016	0.81	143.704	0.81	151.057
0.82	16.1171	0.82	36.0466	0.82	78.919	0.82	136.886	0.82	144.114	0.82	151.968
0.83	15.845	0.83	35.8237	0.83	77.7476	0.83	136.705	0.83	144.265	0.83	152.765
0.84	15.4207	0.84	33.9949	0.84	76.1016	0.84	136.818	0.84	144.748	0.84	154.259
0.85	15.0722	0.85	34.0304	0.85	76.619	0.85	136.475	0.85	145.081	0.85	154.704
0.86	14.6837	0.86	33.8343	0.86	74.4463	0.86	136.6	0.86	145.486	0.86	155.602
0.87	13.979	0.87	32.2055	0.87	72.1524	0.87	136.553	0.87	146.166	0.87	157.264
0.88	13.8188	0.88	31.5555	0.88	71.8363	0.88	135.994	0.88	146.213	0.88	157.585
0.89	13.1586	0.89	30.022	0.89	68.1266	0.89	135.576	0.89	146.833	0.89	159.957
0.9	13.3984	0.9	30.4293	0.9	69.3994	0.9	135.322	0.9	147.016	0.9	161.508
0.91	12.5938	0.91	29.2788	0.91	66.298	0.91	134.464	0.91	147.3	0.91	163.763
0.92	12.1414	0.92	27.9046	0.92	64.2758	0.92	134.347	0.92	148.289	0.92	165.615
0.93	11.8748	0.93	27.2978	0.93	63.4923	0.93	133.118	0.93	148.743	0.93	169.398
0.94	11.1761	0.94	25.4366	0.94	61.5398	0.94	131.165	0.94	148.197	0.94	171.211
0.95	10.7214	0.95	24.9954	0.95	58.4404	0.95	129.455	0.95	149.389	0.95	175.655
0.96	10.7026	0.96	24.4632	0.96	58.2045	0.96	128.108	0.96	149.541	0.96	180.655
0.97	10.1048	0.97	24.7854	0.97	58.7905	0.97	124.448	0.97	150.175	0.97	189.516
0.98	10.461	0.98	24.0863	0.98	57.9352	0.98	120.434	0.98	150.777	0.98	202.514

## Sheet: Fig2b (right)
Early							Late
bin position	PDF(mismatch)	bin position	PDF(match)				bin position	PDF(mismatch)	bin position	PDF(match)
51.5	0.000104836	51.5	7.95275e-05				1.875	0.0212521	1.875	6.03895e-05
54.5	0.000171932	54.5	9.20845e-05				5.625	0.0208592	5.625	4.69696e-05
57.5	0.00023064	57.5	0.000129755				9.375	0.0203424	9.375	8.05193e-05
60.5	0.000356443	60.5	0.000217654				13.125	0.0193265	13.125	4.69696e-05
63.5	0.000557729	63.5	0.000292996				16.875	0.0178965	16.875	6.03895e-05
66.5	0.00092256	66.5	0.000514836				20.625	0.016155	20.625	0.000120779
69.5	0.00200866	69.5	0.00133941				24.375	0.014417	24.375	5.36796e-05
72.5	0.00746435	72.5	0.00525719				28.125	0.0128914	28.125	4.69696e-05
75.5	0.297416	75.5	0.308006				31.875	0.011295	31.875	0.000100649
78.5	0.0187447	78.5	0.0136662				35.625	0.00986855	35.625	7.38094e-05
81.5	0.00278026	81.5	0.00204679				39.375	0.008704	39.375	7.04544e-05
84.5	0.00114901	84.5	0.000707376				43.125	0.00753592	43.125	8.05193e-05
87.5	0.000624824	87.5	0.000426937				46.875	0.00681383	46.875	0.000110714
90.5	0.00033967	90.5	0.000213469				50.625	0.00630058	50.625	7.04544e-05
93.5	0.000272574	93.5	0.000184169				54.375	0.0054723	54.375	0.000114069
96.5	0.000188705	96.5	0.000159055				58.125	0.00473959	58.125	0.000114069
							61.875	0.00412015	61.875	0.000130844
							65.625	0.00402104	65.625	0.000144264
							69.375	0.00329188	69.375	0.000157684
							73.125	0.00315029	73.125	0.000201298
							76.875	0.00276801	76.875	0.000194588
							80.625	0.00269367	80.625	0.000261688
							84.375	0.00258041	84.375	0.000194588
							88.125	0.0022229	88.125	0.000241558
							91.875	0.00206362	91.875	0.000194588
							95.625	0.00191141	95.625	0.000355627
							99.375	0.00180522	99.375	0.000372402
							103.125	0.00160346	103.125	0.000409307
							106.875	0.00162116	106.875	0.000520021
							110.625	0.00154329	110.625	0.000540151
							114.375	0.00130613	114.375	0.000741449
							118.125	0.00131321	118.125	0.000969587
							121.875	0.00129551	121.875	0.00127824
							125.625	0.00120348	125.625	0.00174794
							129.375	0.00114685	129.375	0.00248268
							133.125	0.00107959	133.125	0.00373073
							136.875	0.000976944	136.875	0.00691795
							140.625	0.00091323	140.625	0.0151477
							144.375	0.000920309	144.375	0.0543539
							148.125	0.000835358	148.125	0.122285
							151.875	0.00081412	151.875	0.0247362
							155.625	0.000799961	155.625	0.00916243
							159.375	0.000718549	159.375	0.00484458
							163.125	0.000672534	163.125	0.00291212
							166.875	0.000626518	166.875	0.00189891
							170.625	0.000626518	170.625	0.00143928
							174.375	0.000587582	174.375	0.00101656
							178.125	0.000598201	178.125	0.000768289
							181.875	0.000587582	181.875	0.00064751
							185.625	0.000541567	185.625	0.000456276
							189.375	0.000488472	189.375	0.000429437
							193.125	0.000438917	193.125	0.000379112
							196.875	0.000520329	196.875	0.000365692
							200.625	0.000410599	200.625	0.000301948
							204.375	0.000449536	204.375	0.000254978
							208.125	0.000438917	208.125	0.000221428
							211.875	0.000438917	211.875	0.000228138
							215.625	0.000392901	215.625	0.000157684
							219.375	0.000353965	219.375	0.000157684
							223.125	0.000414139	223.125	0.000117424
							226.875	0.000399981	226.875	0.000124134
							230.625	0.000399981	230.625	0.000114069
							234.375	0.000329188	234.375	0.000100649
							238.125	0.000336267	238.125	8.72293e-05
							241.875	0.000315029	241.875	8.38743e-05
							245.625	0.00030441	245.625	0.000100649
							249.375	0.000293791	249.375	6.70995e-05
							253.125	0.000293791	253.125	3.35497e-05
							256.875	0.000254855	256.875	4.69696e-05
							260.625	0.000258395	260.625	7.04544e-05
							264.375	0.00019822	264.375	8.05193e-05
							268.125	0.000311489	268.125	8.38743e-05
							271.875	0.000208839	271.875	3.69047e-05
							275.625	0.000293791	275.625	4.02597e-05
							279.375	0.000226538	279.375	6.03895e-05
							283.125	0.0002053	283.125	4.69696e-05
							286.875	0.000247776	286.875	4.69696e-05
							290.625	0.000219458	290.625	4.36146e-05
							294.375	0.000230077	294.375	4.02597e-05
							298.125	0.000162824	298.125	3.69047e-05

## Sheet: Fig2d
\mu	25th quantile (SVM stimulus)	\mu	median (SVM stimulus)	\mu	75th quantile (SVM stimulus)	\mu	25th quantile (SVM neural activity)	\mu	median (SVM neural activity)	\mu	75th quantile (SVM neural activity)	\mu	25th quantile (Average firing rate)	\mu	median (Average firing rate)	\mu	75th quantile (Average firing rate)
0	0.337336	0	0.396	0	0.454664	0	0.0357489	0	0.0496667	0	0.0635844	0	0.247018	0	0.264	0	0.280982
0.0334483	0.337336	0.0334483	0.396	0.0334483	0.454664	0.0334483	0.0341449	0.0334483	0.0476667	0.0334483	0.0611885	0.0334483	0.246	0.0334483	0.262333	0.0334483	0.278667
0.0668966	0.337336	0.0668966	0.396	0.0668966	0.454664	0.0668966	0.0350132	0.0668966	0.0466667	0.0668966	0.0583201	0.0668966	0.245788	0.0668966	0.263667	0.0668966	0.281545
0.100345	0.337336	0.100345	0.396	0.100345	0.454664	0.100345	0.0372343	0.100345	0.05	0.100345	0.0627657	0.100345	0.245757	0.100345	0.262667	0.100345	0.279576
0.133793	0.337336	0.133793	0.396	0.133793	0.454664	0.133793	0.0368532	0.133793	0.05	0.133793	0.0631468	0.133793	0.244691	0.133793	0.262333	0.133793	0.279975
0.167241	0.337336	0.167241	0.396	0.167241	0.454664	0.167241	0.0366843	0.167241	0.0503333	0.167241	0.0639824	0.167241	0.24746	0.167241	0.264	0.167241	0.28054
0.20069	0.337336	0.20069	0.396	0.20069	0.454664	0.20069	0.036587	0.20069	0.0493333	0.20069	0.0620797	0.20069	0.248879	0.20069	0.265	0.20069	0.281121
0.234138	0.337336	0.234138	0.396	0.234138	0.454664	0.234138	0.0333333	0.234138	0.0466667	0.234138	0.06	0.234138	0.249991	0.234138	0.266	0.234138	0.282009
0.267586	0.337336	0.267586	0.396	0.267586	0.454664	0.267586	0.0329584	0.267586	0.0463333	0.267586	0.0597083	0.267586	0.249304	0.267586	0.266333	0.267586	0.283363
0.301034	0.337336	0.301034	0.396	0.301034	0.454664	0.301034	0.0358344	0.301034	0.0493333	0.301034	0.0628323	0.301034	0.249963	0.301034	0.266667	0.301034	0.28337
0.334483	0.337336	0.334483	0.396	0.334483	0.454664	0.334483	0.0334958	0.334483	0.048	0.334483	0.0625042	0.334483	0.253667	0.334483	0.268	0.334483	0.282333
0.367931	0.337336	0.367931	0.396	0.367931	0.454664	0.367931	0.0345945	0.367931	0.0486667	0.367931	0.0627388	0.367931	0.252998	0.367931	0.268333	0.367931	0.283669
0.401379	0.337336	0.401379	0.396	0.401379	0.454664	0.401379	0.0331215	0.401379	0.0473333	0.401379	0.0615451	0.401379	0.251909	0.401379	0.268333	0.401379	0.284757
0.434828	0.337336	0.434828	0.396	0.434828	0.454664	0.434828	0.0356073	0.434828	0.048	0.434828	0.0603927	0.434828	0.243428	0.434828	0.261	0.434828	0.278572
0.468276	0.337336	0.468276	0.396	0.468276	0.454664	0.468276	0.0364243	0.468276	0.049	0.468276	0.0615757	0.468276	0.241651	0.468276	0.259667	0.468276	0.277682
0.501724	0.337336	0.501724	0.396	0.501724	0.454664	0.501724	0.0329219	0.501724	0.0476667	0.501724	0.0624114	0.501724	0.210983	0.501724	0.242333	0.501724	0.273684
0.535172	0.337336	0.535172	0.396	0.535172	0.454664	0.535172	0.0374907	0.535172	0.0493333	0.535172	0.0611759	0.535172	0.215409	0.535172	0.234667	0.535172	0.253925
0.568621	0.337336	0.568621	0.396	0.568621	0.454664	0.568621	0.0363254	0.568621	0.048	0.568621	0.0596746	0.568621	0.186552	0.568621	0.204333	0.568621	0.222115
0.602069	0.337336	0.602069	0.396	0.602069	0.454664	0.602069	0.0357398	0.602069	0.0463333	0.602069	0.0569268	0.602069	0.185738	0.602069	0.198333	0.602069	0.210929
0.635517	0.337336	0.635517	0.396	0.635517	0.454664	0.635517	0.0360176	0.635517	0.0496667	0.635517	0.0633157	0.635517	0.155099	0.635517	0.182667	0.635517	0.210235
0.668966	0.337336	0.668966	0.396	0.668966	0.454664	0.668966	0.0330903	0.668966	0.0476667	0.668966	0.062243	0.668966	0.150595	0.668966	0.164667	0.668966	0.178739
0.702414	0.337336	0.702414	0.396	0.702414	0.454664	0.702414	0.0327318	0.702414	0.047	0.702414	0.0612682	0.702414	0.131423	0.702414	0.155667	0.702414	0.179911
0.735862	0.337336	0.735862	0.396	0.735862	0.454664	0.735862	0.0351215	0.735862	0.0493333	0.735862	0.0635451	0.735862	0.109284	0.735862	0.130333	0.735862	0.151383
0.76931	0.337336	0.76931	0.396	0.76931	0.454664	0.76931	0.0341961	0.76931	0.0493333	0.76931	0.0644706	0.76931	0.100263	0.76931	0.117	0.76931	0.133737
0.802759	0.337336	0.802759	0.396	0.802759	0.454664	0.802759	0.03578	0.802759	0.0466667	0.802759	0.0575533	0.802759	0.0852361	0.802759	0.105667	0.802759	0.126097
0.836207	0.337336	0.836207	0.396	0.836207	0.454664	0.836207	0.033241	0.836207	0.0483333	0.836207	0.0634256	0.836207	0.0786149	0.836207	0.0953333	0.836207	0.112052
0.869655	0.337336	0.869655	0.396	0.869655	0.454664	0.869655	0.0388241	0.869655	0.0506667	0.869655	0.0625093	0.869655	0.0754734	0.869655	0.0893333	0.869655	0.103193
0.903103	0.337336	0.903103	0.396	0.903103	0.454664	0.903103	0.0323272	0.903103	0.0463333	0.903103	0.0603395	0.903103	0.0747383	0.903103	0.0863333	0.903103	0.0979284
0.936552	0.337336	0.936552	0.396	0.936552	0.454664	0.936552	0.0340062	0.936552	0.049	0.936552	0.0639938	0.936552	0.0685057	0.936552	0.0796667	0.936552	0.0908277
0.97	0.337336	0.97	0.396	0.97	0.454664	0.97	0.0356389	0.97	0.0503333	0.97	0.0650278	0.97	0.0642997	0.97	0.0773333	0.97	0.090367

## Sheet: Fig2e
Gain	Balance level				Gain	Match	Mismatch
0.1	1.09899				0.1	0.0877694	0.0461167
0.125893	1.12413				0.12214	0.105242	0.0553857
0.158489	1.15697				0.149182	0.125735	0.0663013
0.199526	1.19641				0.182212	0.149583	0.0790691
0.251189	1.24769				0.222554	0.177081	0.0938878
0.316228	1.31332				0.271828	0.208455	0.110938
0.398107	1.3931				0.332012	0.243824	0.130369
0.501187	1.49562				0.40552	0.283159	0.152284
0.630957	1.62332				0.495303	0.326251	0.17674
0.794328	1.78363				0.604965	0.372686	0.203738
1	1.98149				0.738906	0.421844	0.233244
1.25893	2.22704				0.902501	0.472914	0.265212
1.58489	2.53971				1.10232	0.524947	0.299621
1.99526	2.93765				1.34637	0.576916	0.336526
2.51189	3.40045				1.64446	0.627801	0.376095
3.16228	3.996				2.00855	0.676666	0.41864
3.98107	4.70807				2.45325	0.722722	0.464613
5.01187	5.5601				2.99641	0.765373	0.514559
6.30957	6.43377				3.65982	0.804231	0.569028
7.94328	7.61514				4.47012	0.83911	0.628465
10	8.8706				5.45982	0.870002	0.693074
12.5893	10.0145				6.66863	0.89704	0.762716
15.8489	11.1695				8.14509	0.920461	0.836841
19.9526	12.3868				9.94843	0.940567	0.914488
25.1189	13.4502				12.151	0.957694	0.994346
31.6228	14.6911				14.8413	0.972188	1.07487
39.8107	15.6226				18.1272	0.984386	1.15443
50.1187	16.6357				22.1406	0.994603	1.23145
63.0957	17.6444				27.0426	1.00313	1.30458
79.4328	19.223				33.03	1.01021	1.37273
100	21.4991				40.3429	1.01609	1.43516
125.893	22.565				49.2749	1.02096	1.49145
158.489	24.0703				60.1845	1.02497	1.54151
199.526	27.1253				73.5095	1.02829	1.58546
251.189	31.0878				89.7847	1.03102	1.62364
316.228	36.6657
398.107	42.6397

## Sheet: Fig2f
Stimulus dimension	25th quantile	Stimulus dimension	median	Stimulus dimension	75th quantile
0	146.662	0	150.59	0	154.353
0.002	131.466	0.002	149.254	0.002	168.188
0.004	122.38	0.004	146.866	0.004	175.27
0.006	116.868	0.006	144.393	0.006	179.831
0.008	114.984	0.008	144.927	0.008	185.588
0.01	107.245	0.01	141.083	0.01	185.079
0.012	106.441	0.012	142.405	0.012	189.805
0.014	102.157	0.014	140.733	0.014	197.087
0.016	98.6893	0.016	139.948	0.016	194.793
0.018	96.7374	0.018	137.432	0.018	195.555
0.02	95.197	0.02	137.76	0.02	195.857
0.022	90.6034	0.022	134.578	0.022	199.474
0.024	89.7721	0.024	133.866	0.024	199.032
0.026	87.2185	0.026	130.838	0.026	199.756
0.028	86.1903	0.028	131.745	0.028	203.53
0.03	84.0257	0.03	130.757	0.03	201.516
0.032	85.7317	0.032	129.703	0.032	202.077
0.034	79.3881	0.034	126.45	0.034	197.731
0.036	78.8906	0.036	126.086	0.036	199.273
0.038	77.9678	0.038	127.321	0.038	206.745
0.04	76.2667	0.04	124.733	0.04	200.699
0.042	74.3399	0.042	125.095	0.042	205.369
0.044	74.3517	0.044	121.434	0.044	199.846
0.046	73.1482	0.046	122.093	0.046	208.884
0.048	68.5085	0.048	118.392	0.048	196.463
0.05	69.5262	0.05	120.821	0.05	205.188
0.052	65.5279	0.052	116.899	0.052	193.106
0.054	66.0779	0.054	116.139	0.054	199.561
0.056	64.8879	0.056	112.824	0.056	197.78
0.058	65.3847	0.058	116.331	0.058	197.054
0.06	64.3837	0.06	115.062	0.06	204.723
0.062	61.4069	0.062	111.258	0.062	194.508
0.064	64.2091	0.064	113.328	0.064	202.347
0.066	63.9961	0.066	114.591	0.066	206.194
0.068	61.449	0.068	107.746	0.068	198.179
0.07	58.3579	0.07	106.062	0.07	193.644
0.072	59.9099	0.072	111.017	0.072	207.06
0.074	58.9547	0.074	107.506	0.074	197.153
0.076	54.7132	0.076	106.238	0.076	199.826
0.078	57.4721	0.078	105.452	0.078	191.603
0.08	53.5603	0.08	102.751	0.08	189.528
0.082	55.6238	0.082	103.182	0.082	193.619
0.084	55.548	0.084	105.948	0.084	201.681
0.086	54.4392	0.086	103.089	0.086	197.973
0.088	53.0894	0.088	99.4301	0.088	191.143
0.09	50.5762	0.09	99.1171	0.09	187.241
0.092	51.1098	0.092	97.2686	0.092	194.861
0.094	47.9274	0.094	93.0735	0.094	182.073
0.096	49.87	0.096	97.7086	0.096	188.522
0.098	49.4063	0.098	96.5069	0.098	193.63
0.1	48.1541	0.1	95.4472	0.1	184.988
0.102	47.2247	0.102	93.895	0.102	181.42
0.104	47.1575	0.104	94.4414	0.104	184.644
0.106	46.7774	0.106	92.1971	0.106	190.201
0.108	45.8718	0.108	90.4987	0.108	180.379
0.11	45.6281	0.11	91.2016	0.11	181.433
0.112	45.7587	0.112	90.5786	0.112	180.218
0.114	43.4871	0.114	89.2415	0.114	184.606
0.116	43.128	0.116	89.9763	0.116	184.264
0.118	44.1496	0.118	89.9567	0.118	180.224
0.12	44.3124	0.12	87.7363	0.12	171.11
0.122	44.6767	0.122	88.7758	0.122	183.935
0.124	42.8439	0.124	89.7355	0.124	185.737
0.126	40.9388	0.126	85.0685	0.126	180.889
0.128	42.3321	0.128	84.7112	0.128	175.939
0.13	41.924	0.13	86.3645	0.13	180.731
0.132	39.4132	0.132	81.7027	0.132	174.423
0.134	38.7089	0.134	80.785	0.134	171.501
0.136	39.5364	0.136	80.7666	0.136	169
0.138	39.0612	0.138	83.5191	0.138	179.524
0.14	39.545	0.14	83.2697	0.14	173.44
0.142	37.5455	0.142	81.4585	0.142	170.219
0.144	38.5815	0.144	81.6302	0.144	174.395
0.146	37.7814	0.146	80.3793	0.146	163.853
0.148	38.0302	0.148	78.8627	0.148	171.028
0.15	35.3959	0.15	76.9553	0.15	167.687
0.152	37.2981	0.152	80.2377	0.152	167.29
0.154	36.8213	0.154	79.6235	0.154	169.335
0.156	35.8014	0.156	76.5037	0.156	164.283
0.158	35.118	0.158	78.7427	0.158	172.369
0.16	33.9027	0.16	77.6734	0.16	166.117
0.162	34.0829	0.162	73.3197	0.162	165.012
0.164	34.277	0.164	75.158	0.164	164.735
0.166	34.1201	0.166	75.817	0.166	168.544
0.168	34.4795	0.168	74.9678	0.168	160.848
0.17	32.3046	0.17	72.9746	0.17	156.498
0.172	31.8578	0.172	72.4273	0.172	161.976
0.174	32.514	0.174	73.6416	0.174	167.909
0.176	31.161	0.176	70.7049	0.176	163.602
0.178	32.6671	0.178	73.1327	0.178	154.6
0.18	31.3252	0.18	71.0251	0.18	165.302
0.182	31.3216	0.182	70.3812	0.182	162.334
0.184	30.9222	0.184	68.497	0.184	154.458
0.186	30.354	0.186	67.7041	0.186	150.833
0.188	30.0938	0.188	71.2943	0.188	155.797
0.19	30.8538	0.19	67.9123	0.19	158.564
0.192	28.385	0.192	65.919	0.192	154.329
0.194	29.1472	0.194	66.0801	0.194	150.81
0.196	28.7684	0.196	66.984	0.196	155.658
0.198	29.1235	0.198	69.3181	0.198	154.78
0.2	26.7242	0.2	61.9282	0.2	150.906
0.202	26.7265	0.202	65.3689	0.202	153.959
0.204	27.3123	0.204	64.3468	0.204	149.265
0.206	28.3912	0.206	66.0125	0.206	152.203
0.208	25.3336	0.208	61.003	0.208	143.76
0.21	26.3578	0.21	63.3907	0.21	151.128
0.212	26.2728	0.212	62.4788	0.212	151.759
0.214	27.1061	0.214	65.6194	0.214	157.191
0.216	29.0987	0.216	67.5749	0.216	165.28
0.218	25.1512	0.218	60.3471	0.218	145.976
0.22	25.8687	0.22	62.2558	0.22	147.103
0.222	24.317	0.222	59.025	0.222	143.968
0.224	23.8461	0.224	59.6868	0.224	142.254
0.226	25.5326	0.226	60.2861	0.226	146.096
0.228	23.8514	0.228	59.0921	0.228	145.521
0.23	25.6745	0.23	61.0014	0.23	149.77
0.232	23.9009	0.232	59.2037	0.232	146.254
0.234	23.3269	0.234	58.434	0.234	142.123
0.236	24.6385	0.236	59.2619	0.236	138.856
0.238	23.4256	0.238	56.9822	0.238	143.795
0.24	22.2725	0.24	55.6145	0.24	143.394
0.242	22.0088	0.242	54.2663	0.242	137.366
0.244	22.0074	0.244	57.2452	0.244	147.993
0.246	22.5189	0.246	57.876	0.246	145.869
0.248	22.6787	0.248	57.2315	0.248	143.607
0.25	22.2163	0.25	56.2697	0.25	143.976

## Sheet: Fig3c
V-M	A-M
114.564	170.846
194.966	114.564
114.564	203.007
154.765	170.846
178.886	227.128
331.651	58.2819
90.443	162.805
203.007	677.383
243.208	138.685
90.443	98.4832
130.644	275.369
186.926	178.886
114.564	259.289
227.128	854.268
154.765	452.255
154.765	122.604
227.128	122.604
98.4832	146.725
154.765	90.443
130.644	114.564
130.644	114.564
186.926	98.4832
307.53	154.765
122.604	154.765
122.604	138.685
251.248	130.644
194.966	122.604
331.651	162.805
114.564	130.644
106.523	130.644
98.4832	74.3624
122.604	90.443
178.886	789.946
122.604	106.523
154.765	90.443
194.966	235.168
98.4832	170.846
106.523	106.523
154.765	106.523
98.4832	42.2013
90.443	106.523
243.208	90.443
162.805	211.047
162.805	194.966
106.523	146.725
170.846	82.4027
170.846	106.523
114.564	162.805
259.289	98.4832
82.4027	106.523
122.604	371.852
146.725	797.987
98.4832	106.523
114.564	90.443
162.805	227.128
82.4027	814.067
178.886	66.3221
194.966	170.846
227.128	227.128
178.886	267.329
122.604	170.846
186.926	66.3221
122.604	106.523
178.886	154.765
130.644	98.4832
98.4832	74.3624
138.685	508.537
138.685	211.047
90.443	114.564
146.725	170.846
203.007	211.047
178.886	82.4027
82.4027	178.886
82.4027	98.4832
98.4832	186.926
122.604	548.738
98.4832	50.2416
178.886	98.4832
138.685	122.604
259.289	227.128
178.886	82.4027
162.805	194.966
122.604	58.2819
146.725	82.4027
194.966	146.725
235.168	259.289
154.765	138.685
243.208	162.805
122.604	106.523
315.57	114.564
154.765	146.725
130.644	178.886
203.007	363.812
203.007	307.53
275.369	219.087
106.523	66.3221
186.926	138.685
154.765	82.4027
162.805	291.45
379.893	42.2013

[truncated: 21 more sheets: Fig4b, Fig4c, Fig4d, Fig4e, Fig4f, Fig5a, Fig5b, Fig5c, Fig5e, Fig6c, Fig6d, Fig6e, Fig6f, Fig6g, Fig7b, Fig7c, Fig7d, Fig7e, Fig7f, Fig7g …]
