# Supplementary material for: Desegregation of neuronal predictive processing
Source: Nat Commun. 2026 Mar 13;17:3919. doi: 10.1038/s41467-026-70347-w (PMC13129095; doi:10.1038/s41467-026-70347-w)
Supplement: Supplementary file 5 — Source Data 2 [file 41467_2026_70347_MOESM5_ESM.xls]

## Sheet: FigSI1a
\mu	cos \theta (different pairs)	cos \psi (different pairs)		\mu	cos \theta (same pair)	cos \psi (same pair)
0	Around[0.010776099891301936, 0.022154937878134853]	Around[0.01473847150623776, 0.02257402892239342]		0	Around[0.004455760242179483, 0.023632507182032327]	Around[0.6403485500631622, 0.023429784769111922]
0.0510526	Around[0.0040067510209325155, 0.025402043749926526]	Around[0.006753302675066432, 0.015842406395914388]		0.04	Around[0.12068107593753133, 0.029786256313329665]	Around[0.57812514647223, 0.03233309932740034]
0.102105	Around[0.0012927664260886842, 0.02779711767294355]	Around[-0.0010339210284309422, 0.025097524283920227]		0.08	Around[0.18645636353621348, 0.019636442880684783]	Around[0.5343554879525938, 0.031735442619354064]
0.153158	Around[0.004550523742548408, 0.015343105403180644]	Around[-0.003773591132681521, 0.01629684436479708]		0.12	Around[0.218344260107111, 0.018762022647570074]	Around[0.5079123936456152, 0.01864265533069096]
0.204211	Around[-0.010748580364866431, 0.025573485448466205]	Around[-0.006001331437563028, 0.024639880561405765]		0.16	Around[0.2502959492607276, 0.03142264471330066]	Around[0.48185194744836946, 0.02452034710552215]
0.255263	Around[0.004736401362021805, 0.01698173990137217]	Around[0.0044948260760817255, 0.02841503791181844]		0.2	Around[0.2691199500593699, 0.009761863313328942]	Around[0.46189997409376626, 0.04175499458461443]
0.306316	Around[0.0037489566518870655, 0.01883276604016174]	Around[-0.001667547883334506, 0.019850811314315545]		0.24	Around[0.2900546854734643, 0.014436211801354676]	Around[0.43459969179253327, 0.033073817109144844]
0.357368	Around[-0.0071191841205698716, 0.018747589585129593]	Around[0.006802876396550764, 0.018190546126473143]		0.28	Around[0.3221604770788232, 0.017697160869354665]	Around[0.404342270094625, 0.04075294611062624]
0.408421	Around[-0.0018005411393977814, 0.01812290976206184]	Around[0.00708930244694309, 0.026417211728213773]		0.32	Around[0.32909953559045385, 0.014580968505732978]	Around[0.4058337945743924, 0.037967973295040175]
0.459474	Around[0.0037212097546625604, 0.017547837237688442]	Around[0.007790055053111253, 0.02197905465018181]		0.36	Around[0.3553049127435292, 0.01796264975351065]	Around[0.3902242030103582, 0.03908015844721294]
0.510526	Around[0.0027354532411969605, 0.030937685208853104]	Around[0.005154027518068318, 0.03586306584288482]		0.4	Around[0.355523178574049, 0.011290873602145663]	Around[0.38655544726890423, 0.036894002681913]
0.561579	Around[-0.0060067292782241665, 0.026205265570470666]	Around[0.0009269269539632994, 0.015685683875068065]		0.44	Around[0.37076047887949126, 0.0067008566204042296]	Around[0.36043430759409006, 0.029910434461566483]
0.612632	Around[0.005348517599201885, 0.015510288268724541]	Around[-0.002017208531174478, 0.013384794023252489]		0.48	Around[0.38116684334686224, 0.012360820295843365]	Around[0.33471885212905855, 0.026577934624447182]
0.663684	Around[-0.004470615036161481, 0.03533536578289376]	Around[-0.014943003690953232, 0.03578156967719305]		0.52	Around[0.39855425252531446, 0.011454618891915165]	Around[0.30890303353648246, 0.0375675524239495]
0.714737	Around[-0.0009876182987066623, 0.028842010403951564]	Around[0.0032794585243347773, 0.030311150184687517]		0.56	Around[0.39788804642550546, 0.010357158313799542]	Around[0.29243549967885213, 0.026817113232708648]
0.765789	Around[-0.0002007762098955042, 0.015361316146703672]	Around[0.0013262146764830107, 0.027152383215239214]		0.6	Around[0.4126871026810937, 0.013472672259884756]	Around[0.28137068414698185, 0.039964313686411256]
0.816842	Around[0.001974478498039918, 0.02649719864209853]	Around[0.004281066463104799, 0.019617098854142295]		0.64	Around[0.42254373736867323, 0.01642636292526086]	Around[0.2881334872554712, 0.021372370099276318]
0.867895	Around[0.0041781829937864775, 0.018520787795509575]	Around[-0.0018530352858903642, 0.02496127245335054]		0.68	Around[0.4247610781138918, 0.014097528675658152]	Around[0.2616147626178633, 0.01707087230611085]
0.918947	Around[0.006484211309705614, 0.015641664788429103]	Around[0.0014817544841728351, 0.02160590782255264]		0.72	Around[0.440591289191151, 0.010103827286833155]	Around[0.2359316096900738, 0.03697947130994006]
0.97	Around[0.002820927183419016, 0.0145427169932614]	Around[-0.005121246335887239, 0.019183003398772897]		0.76	Around[0.44035183930919863, 0.011739622152601902]	Around[0.22180595805281791, 0.02737329051591898]
				0.8	Around[0.45002150996007106, 0.011114884681922083]	Around[0.17925837188679666, 0.03520675601691951]
				0.84	Around[0.44857558266272557, 0.013322588940206513]	Around[0.19783968010686695, 0.026044516256208503]
				0.88	Around[0.4582716497449062, 0.010600140792863104]	Around[0.1726494402329238, 0.03340969105067319]
				0.92	Around[0.45779359387344576, 0.01209110136087718]	Around[0.15585173502115404, 0.02699357796827254]
				0.96	Around[0.4593702936084899, 0.008204435171628513]	Around[0.12839104591940528, 0.05248898467914001]
		Around[mean, SD]

## Sheet: FigSI1c
Noise level	Optimal balance level (alpha = 0)	Optimal balance level (alpha = 0.1)	Optimal balance level (alpha = 0.2)
0.01	151.251	98.2694	67.39
0.05	151.256	95.7492	67.1757
0.1	144.504	89.0663	66.4019
0.15	144.478	94.14	62.3332
0.2	138.014	84.6193	62.2845
0.25	138.017	87.7431	58.9716
0.3	131.853	85.7737	59.2087
0.35	120.335	79.962	58.056
0.4	114.978	78.2782	53.2734
0.45	109.843	77.2011	53.4877
0.5	104.939	69.8248	49.6067
0.55	100.259	70.9972	50.9358
0.6	100.243	66.7979	45.5896
0.65	95.7977	63.7611	46.5478
0.7	91.5184	60.3764	43.4595
0.75	91.5309	60.0949	43.7265
0.8	87.4606	58.4794	41.9048
0.85	83.557	54.8677	43.0892
0.9	79.855	57.5663	41.2905
0.95	79.8504	53.0529	37.19
1	76.302	51.8609	37.4457
1.05	76.2924	52.077	36.6484
1.1	72.9095	50.9728	36.2323
1.15	69.6661	48.0391	35.4298
1.2	69.6749	48.1539	35.1913
1.25	66.5846	46.7797	33.3219
1.3	66.58	44.261	33.462
1.35	66.5813	44.9478	31.9544
1.4	63.6309	42.7272	31.6703
1.45	63.6338	42.615	32.7762
1.5	60.817	44.0711	31.5938
1.55	60.8075	43.0141	30.6604
1.6	60.8106	41.3427	31.5136
1.65	58.1176	41.5051	28.8483
1.7	58.1212	41.9457	30.7757
1.75	55.5505	38.6182	28.613
1.8	55.5474	39.6102	29.1863
1.85	53.0899	38.2465	28.6959
1.9	53.0954	36.8623	26.7756
1.95	53.096	36.0582	28.1332
2	50.7472	35.6219	26.0972
2.05	50.7498	36.8521	24.7398
2.1	50.749	35.5923	26.5084
2.15	50.7493	33.5523	26.6412
2.2	48.515	35.793	23.7026
2.25	48.5128	34.3439	25.1397
2.3	46.3712	34.6065	22.1877
2.35	44.3311	32.0243	23.7272
2.4	44.3308	33.823	24.5531
2.45	46.3723	32.898	25.3365
2.5	44.3303	33.1214	24.2254
2.55	42.3818	31.4971	22.7347
2.6	44.3313	31.0342	24.4394
2.65	44.3322	30.1105	23.6369
2.7	42.3807	30.3306	21.6723
2.75	42.3798	30.0484	22.4793
2.8	40.5162	30.2196	23.5713
2.85	42.3811	31.0696	22.6704
2.9	40.5194	29.7577	21.8747
2.95	40.5153	28.6956	21.7709
3	40.5164	28.3967	20.4187

## Sheet: FigSI2
294277a	294279a	294468a	295534a	295535b	295536a	296490a	296491a	All
34.1611	2	203.007	90.443	468.336	34.1611	114.564	154.765	645.221
50.2416	2	500.497	18.0805	596.98	98.4832	58.2819	162.805	114.564
42.2013	10.0403	154.765	50.2416	950.752	66.3221	106.523	146.725	138.685
50.2416	18.0805	540.698	50.2416	291.45	34.1611	114.564	219.087	26.1208
42.2013	10.0403	1200	58.2819	339.691	130.644	58.2819	154.765	186.926
42.2013	10.0403	82.4027	98.4832	146.725	331.651	122.604	42.2013	162.805
42.2013	10.0403	58.2819	58.2819	275.369	66.3221	58.2819	194.966	363.812
18.0805	10.0403	371.852	18.0805	548.738	82.4027	98.4832	516.577	74.3624
50.2416	10.0403	203.007	66.3221	387.933	235.168	170.846	267.329	122.604
34.1611	2	18.0805	90.443	235.168	114.564	170.846	162.805	74.3624
26.1208	18.0805	50.2416	34.1611	122.604	90.443	243.208	219.087	106.523
58.2819	2	1200	661.302	508.537	42.2013	58.2819	82.4027	82.4027
34.1611	10.0403	1200	98.4832	902.51	66.3221	154.765	82.4027	194.966
42.2013	10.0403	26.1208	58.2819	235.168	267.329	178.886	637.181	1200
42.2013	10.0403	18.0805	90.443	412.054	162.805	98.4832	114.564	82.4027
26.1208	10.0403	1200	26.1208	990.953	26.1208	74.3624	114.564	130.644
58.2819	2	637.181	90.443	114.564	66.3221	138.685	122.604	98.4832
42.2013	2	74.3624	90.443	1200	74.3624	556.779	170.846	50.2416
26.1208	18.0805	2	178.886	299.49	34.1611	122.604	227.128	50.2416
34.1611	2	106.523	34.1611	677.383	90.443	90.443	106.523	219.087
42.2013	10.0403	1200	154.765	371.852	50.2416	444.215	138.685	66.3221
34.1611	2	194.966	50.2416	572.859	98.4832	74.3624	227.128	90.443
42.2013	10.0403	50.2416	66.3221	339.691	130.644	106.523	106.523	178.886
34.1611	10.0403	371.852	66.3221	251.248	138.685	98.4832	74.3624	98.4832
58.2819	2	1200	58.2819	444.215	211.047	146.725	122.604	90.443
82.4027	10.0403	74.3624	50.2416	203.007	251.248	162.805	138.685	170.846
34.1611	10.0403	122.604	34.1611	154.765	106.523	114.564	154.765	82.4027
42.2013	10.0403	26.1208	1200	476.376	50.2416	291.45	122.604	50.2416
34.1611	10.0403	90.443	26.1208	404.013	42.2013	66.3221	106.523	146.725
50.2416	10.0403	10.0403	58.2819	291.45	90.443	114.564	106.523	114.564
50.2416	2	1200	146.725	219.087	122.604	114.564	106.523	170.846
50.2416	2	1200	50.2416	243.208	66.3221	194.966	98.4832	267.329
26.1208	10.0403	1200	58.2819	170.846	50.2416	98.4832	138.685	98.4832
42.2013	2	50.2416	34.1611	661.302	98.4832	58.2819	98.4832	50.2416
50.2416	10.0403	42.2013	58.2819	315.57	58.2819	66.3221	211.047	50.2416
42.2013	2	1200	34.1611	291.45	58.2819	138.685	194.966	170.846
34.1611	10.0403	1200	42.2013	323.611	66.3221	66.3221	524.617	106.523
50.2416	10.0403	267.329	82.4027	259.289	82.4027	98.4832	170.846	162.805
34.1611	2	1200	18.0805	186.926	82.4027	82.4027	122.604	50.2416
34.1611	2	516.577	50.2416	806.027	82.4027	267.329	138.685	90.443
66.3221	10.0403	26.1208	58.2819	476.376	203.007	243.208	186.926	74.3624
58.2819	2	1200	42.2013	106.523	50.2416	114.564	74.3624	130.644
74.3624	18.0805	1200	74.3624	299.49	138.685	50.2416	130.644	194.966
58.2819	18.0805	1200	194.966	138.685	741.705	42.2013	219.087	162.805
66.3221	2	26.1208	58.2819	194.966	34.1611	50.2416	138.685	162.805
34.1611	10.0403	1200	66.3221	645.221	74.3624	122.604	130.644	138.685
34.1611	10.0403	26.1208	34.1611	395.973	98.4832	42.2013	58.2819	58.2819
50.2416	10.0403	452.255	50.2416	428.134	331.651	82.4027	146.725	98.4832
26.1208	2	1200	10.0403	564.819	82.4027	82.4027	186.926	243.208
50.2416	10.0403	90.443	98.4832	259.289	50.2416	50.2416	66.3221	34.1611
34.1611	10.0403	106.523	34.1611	355.772	50.2416	138.685	106.523	130.644
42.2013	10.0403	138.685	66.3221	203.007	66.3221	130.644	436.174	50.2416
34.1611	2	186.926	106.523	532.658	138.685	178.886	114.564	34.1611
50.2416	2	122.604	66.3221	251.248	50.2416	219.087	90.443	98.4832
50.2416	2	1200	90.443	363.812	50.2416	50.2416	186.926	106.523
66.3221	2	1200	194.966	476.376	74.3624	74.3624	122.604	162.805
34.1611	10.0403	966.832	50.2416	395.973	34.1611	114.564	170.846	42.2013
66.3221	2	18.0805	74.3624	259.289	74.3624	154.765	235.168	50.2416
42.2013	2	749.745	82.4027	186.926	50.2416	98.4832	227.128	50.2416
42.2013	2	26.1208	34.1611	444.215	90.443	34.1611	50.2416	114.564
42.2013	10.0403	186.926	66.3221	387.933	90.443	154.765	243.208	34.1611
42.2013	10.0403	1200	66.3221	524.617	114.564	106.523	138.685	74.3624
50.2416	10.0403	251.248	178.886	749.745	146.725	146.725	283.409	82.4027
58.2819	2	998.993	42.2013	211.047	74.3624	50.2416	315.57	42.2013
58.2819	10.0403	114.564	50.2416	685.423	114.564	82.4027	122.604	66.3221
50.2416	10.0403	460.295	82.4027	379.893	90.443	66.3221	114.564	203.007
74.3624	2	1200	58.2819	500.497	98.4832	50.2416	146.725	146.725
26.1208	10.0403	18.0805	235.168	154.765	50.2416	58.2819	130.644	146.725
42.2013	10.0403	1200	259.289	605.02	114.564	146.725	203.007	42.2013
34.1611	2	58.2819	34.1611	299.49	66.3221	82.4027	146.725	50.2416
42.2013	10.0403	42.2013	50.2416	1200	90.443	106.523	114.564	203.007
66.3221	2	154.765	58.2819	170.846	130.644	98.4832	178.886	90.443
42.2013	10.0403	259.289	98.4832	605.02	82.4027	50.2416	162.805	98.4832
34.1611	10.0403	122.604	42.2013	122.604	122.604	347.732	122.604	82.4027
58.2819	10.0403	1200	186.926	484.416	50.2416	98.4832	114.564	18.0805
34.1611	18.0805	82.4027	34.1611	267.329	122.604	178.886	178.886	66.3221
42.2013	18.0805	50.2416	138.685	154.765	138.685	58.2819	227.128	106.523
26.1208	18.0805	299.49	74.3624	508.537	66.3221	74.3624	219.087	146.725
50.2416	2	74.3624	26.1208	363.812	98.4832	162.805	283.409	170.846
42.2013	10.0403	66.3221	50.2416	315.57	90.443	106.523	170.846	58.2819
18.0805	2	1200	58.2819	926.631	34.1611	90.443	146.725	138.685
58.2819	10.0403	34.1611	74.3624	395.973	154.765	138.685	122.604	66.3221
42.2013	2	1200	130.644	444.215	34.1611	186.926	460.295	42.2013
90.443	10.0403	1200	82.4027	138.685	34.1611	122.604	211.047	66.3221
42.2013	10.0403	90.443	1200	822.107	404.013	74.3624	106.523	114.564
50.2416	10.0403	18.0805	90.443	283.409	203.007	50.2416	178.886	114.564
50.2416	2	275.369	10.0403	194.966	138.685	178.886	178.886	82.4027
26.1208	10.0403	10.0403	74.3624	259.289	82.4027	178.886	138.685	162.805
58.2819	2	98.4832	275.369	219.087	82.4027	58.2819	259.289	323.611
50.2416	10.0403	1200	58.2819	219.087	82.4027	122.604	267.329	42.2013
50.2416	10.0403	34.1611	26.1208	347.732	66.3221	66.3221	170.846	58.2819
50.2416	2	66.3221	138.685	685.423	170.846	178.886	130.644	74.3624
42.2013	2	363.812	90.443	363.812	178.886	203.007	66.3221	98.4832
42.2013	10.0403	291.45	66.3221	532.658	50.2416	42.2013	211.047	98.4832
26.1208	2	1200	82.4027	436.174	98.4832	66.3221	211.047	90.443
42.2013	10.0403	484.416	50.2416	894.47	58.2819	74.3624	299.49	42.2013
34.1611	2	50.2416	211.047	299.49	106.523	58.2819	74.3624	162.805
50.2416	10.0403	436.174	90.443	1200	138.685	106.523	186.926	154.765
42.2013	10.0403	211.047	66.3221	307.53	26.1208	492.456	106.523	114.564
26.1208	10.0403	26.1208	58.2819	508.537	122.604	251.248	130.644	42.2013

## Sheet: FigSI3b
Fraction (R neurons)							Fraction (PE neurons)
\mu	\gamma =0.25	\gamma =0.5	\gamma =1				\mu	\gamma =0.25	\gamma =0.5	\gamma =1
0	Around[0.04745, 0.0033036175457956517]	Around[0.00315, 0.0010814085465005556]	0				0	Around[0.12305, 0.006116689373254856]	Around[0.0529, 0.005844275451718165]	Around[0.00055, 0.0005502524673073059]
0.02	Around[0.05925, 0.004900396809329719]	Around[0.0063, 0.001798147194568157]	0				0.02	Around[0.1225, 0.006231639698613307]	Around[0.05055, 0.0035780969491865052]	Around[0.0007, 0.0005868938953886336]
0.04	Around[0.06655, 0.005377163647211129]	Around[0.0077, 0.001903213656482693]	0				0.04	Around[0.1213, 0.0074356498632526325]	Around[0.05425, 0.004685971973169849]	Around[0.00075, 0.00048591265790377504]
0.06	Around[0.0739, 0.0038571722515046924]	Around[0.00915, 0.002297945942696554]	0				0.06	Around[0.11795, 0.008760549196381594]	Around[0.05475, 0.0035843021946010945]	Around[0.0009, 0.0005163977794943222]
0.08	Around[0.0763, 0.006192289111826453]	Around[0.00965, 0.0024042785935817746]	0				0.08	Around[0.12255, 0.009274966307216432]	Around[0.0549, 0.004081121850123512]	Around[0.00125, 0.0010606601717798212]
0.1	Around[0.08355, 0.005698196595805066]	Around[0.01135, 0.0034160568561492715]	0				0.1	Around[0.11625, 0.006803797958983399]	Around[0.05495, 0.004044543649576962]	Around[0.0016, 0.0006146362971528592]
0.12	Around[0.0873, 0.0046499701313258155]	Around[0.01385, 0.002310002405001153]	0				0.12	Around[0.1155, 0.005400617248673217]	Around[0.05475, 0.0048146189418847634]	Around[0.0016, 0.0007378647873726219]
0.14	Around[0.08955, 0.0055899214862305735]	Around[0.01505, 0.0026504716561397148]	0				0.14	Around[0.1194, 0.00474224513167433]	Around[0.0559, 0.006063552314169201]	Around[0.0012, 0.0012736648783028533]
0.16	Around[0.09845, 0.004468718434231949]	Around[0.0177, 0.0022509257354845513]	Around[0.00005, 0.00015811388300841897]				0.16	Around[0.11455, 0.008220739355773029]	Around[0.05745, 0.005673770057613075]	Around[0.0019, 0.0006992058987801011]
0.18	Around[0.10255, 0.009154385712748713]	Around[0.01815, 0.0028775954468193677]	Around[0.00005, 0.00015811388300841897]				0.18	Around[0.1158, 0.010742439201596628]	Around[0.0588, 0.006178816859057871]	Around[0.00225, 0.001034139470499238]
0.2	Around[0.10565, 0.0060002314770163465]	Around[0.01975, 0.003225333746727271]	Around[0.00005, 0.00015811388300841897]				0.2	Around[0.1139, 0.004617599183799111]	Around[0.0559, 0.005037636129950017]	Around[0.00255, 0.0014424131015612538]
0.22	Around[0.11125, 0.00457802723160679]	Around[0.0232, 0.003119829055146024]	Around[0.0002, 0.0002581988897471611]				0.22	Around[0.11275, 0.009132512128531655]	Around[0.05485, 0.006557650324451417]	Around[0.0023, 0.0007149203529842405]
0.24	Around[0.1099, 0.0042150523919242885]	Around[0.02315, 0.001958599272723012]	Around[0.00045, 0.00036893239368631097]				0.24	Around[0.11045, 0.004542698659509688]	Around[0.05785, 0.006078422675515599]	Around[0.00265, 0.0010013879257199868]
0.26	Around[0.1182, 0.00914148055112883]	Around[0.0284, 0.004267447845154187]	Around[0.00015, 0.00024152294576982398]				0.26	Around[0.1103, 0.008557647651856983]	Around[0.05655, 0.006559344479443049]	Around[0.00285, 0.0007472170590486632]
0.28	Around[0.1266, 0.009988326519826366]	Around[0.03275, 0.0031380283972937888]	Around[0.0004, 0.0005163977794943222]				0.28	Around[0.1111, 0.007306009702825324]	Around[0.05865, 0.006142068055630775]	Around[0.0034, 0.001776388345929897]
0.3	Around[0.12555, 0.006601557055388944]	Around[0.03005, 0.0037965627729419785]	Around[0.0004, 0.0003944053188733077]				0.3	Around[0.1092, 0.008619100236619185]	Around[0.05785, 0.005681597975530788]	Around[0.00375, 0.0007546154281781181]
0.32	Around[0.1388, 0.008926240965702067]	Around[0.03355, 0.004518173180488867]	Around[0.00045, 0.0004377975178854566]				0.32	Around[0.1086, 0.0059572551472040275]	Around[0.06465, 0.0037936350202235672]	Around[0.00415, 0.0007472170590486632]
0.34	Around[0.1376, 0.005994441870043727]	Around[0.034, 0.002798809270624444]	Around[0.00035, 0.0004116363011742823]				0.34	Around[0.10495, 0.007112000812398404]	Around[0.064, 0.006333333333333333]	Around[0.00325, 0.0007168604389202189]
0.36	Around[0.1411, 0.006140937315354319]	Around[0.03775, 0.004063728446745536]	Around[0.00045, 0.0004377975178854566]				0.36	Around[0.1058, 0.007916929820187733]	Around[0.064, 0.005691123692987958]	Around[0.00505, 0.0012791055902899929]
0.38	Around[0.14635, 0.0072420454446393955]	Around[0.04225, 0.004785684671787077]	Around[0.00085, 0.0006687467549246293]		Around[mean, SD]		0.38	Around[0.1012, 0.005132683941608371]	Around[0.063, 0.006819090848492928]	Around[0.0054, 0.0020248456731316584]
0.4	Around[0.15125, 0.00814878995788809]	Around[0.04405, 0.0059275721093134835]	Around[0.00145, 0.0010658851303546322]				0.4	Around[0.10535, 0.00557300038877922]	Around[0.06645, 0.0026504716561397148]	Around[0.0054, 0.0015420044674960501]
0.42	Around[0.15965, 0.007509438505418809]	Around[0.0522, 0.006872651113895812]	Around[0.0018, 0.0009486832980505138]				0.42	Around[0.1023, 0.00493400896274464]	Around[0.06415, 0.00477289802484356]	Around[0.00595, 0.0017709068612185993]
0.44	Around[0.16455, 0.0062514442775694285]	Around[0.0522, 0.004049691346263317]	Around[0.00135, 0.0006687467549246293]				0.44	Around[0.1031, 0.00683861584435525]	Around[0.06755, 0.007562517217611254]	Around[0.00725, 0.0024523231615936935]
0.46	Around[0.1672, 0.008515345624876956]	Around[0.0539, 0.0033895263517029765]	Around[0.00215, 0.0014539218991709592]				0.46	Around[0.10035, 0.006498076638513892]	Around[0.0667, 0.009114091653404998]	Around[0.0068, 0.0022010098692292236]
0.48	Around[0.16775, 0.006443127260025903]	Around[0.057, 0.0037638632635454052]	Around[0.002, 0.0010274023338281626]				0.48	Around[0.10155, 0.007544129432140523]	Around[0.0652, 0.006201254353399444]	Around[0.00725, 0.0011606990230986765]
0.5	Around[0.1755, 0.0056174331821175726]	Around[0.0613, 0.00708754776585903]	Around[0.00335, 0.0013343745934165396]				0.5	Around[0.09655, 0.00529386437302657]	Around[0.0643, 0.006750308634919345]	Around[0.0082, 0.0019321835661585919]
0.52	Around[0.1829, 0.0074565407529229]	Around[0.06615, 0.00508292348074522]	Around[0.003, 0.0009718253158075501]				0.52	Around[0.09785, 0.0048307464341560205]	Around[0.06595, 0.005074172072587036]	Around[0.00865, 0.002135025370653317]
0.54	Around[0.18315, 0.008969237549659516]	Around[0.0709, 0.008940544353300495]	Around[0.00415, 0.001958599272723012]				0.54	Around[0.0947, 0.004715223571935199]	Around[0.06555, 0.008011970211294265]	Around[0.00985, 0.001179689224612426]
0.56	Around[0.1919, 0.008733078876700167]	Around[0.07625, 0.006338813418578872]	Around[0.0048, 0.0013984117975602021]				0.56	Around[0.09615, 0.0048134649104823075]	Around[0.06525, 0.004050034293407622]	Around[0.01055, 0.0022906816064704894]
0.58	Around[0.19885, 0.009975107908076873]	Around[0.08215, 0.00429502295945228]	Around[0.0067, 0.00197484176581315]				0.58	Around[0.0937, 0.00618331087147762]	Around[0.06695, 0.005428576649955718]	Around[0.0129, 0.0021317702607092644]
0.6	Around[0.2018, 0.009928074670683469]	Around[0.08475, 0.00714240077907204]	Around[0.00775, 0.0028987545218210143]				0.6	Around[0.0915, 0.005572751165766829]	Around[0.06455, 0.005722518870412069]	Around[0.01175, 0.002993047499344662]
0.62	Around[0.21095, 0.00918467927220833]	Around[0.09385, 0.005607782290908075]	Around[0.00855, 0.0023027761023985327]				0.62	Around[0.0898, 0.008083591061183417]	Around[0.0652, 0.005628301500255452]	Around[0.01365, 0.0015643600040343086]
0.64	Around[0.21665, 0.010344214700874]	Around[0.09865, 0.005055525030432876]	Around[0.0102, 0.0025516878945339517]				0.64	Around[0.0914, 0.003928528138289623]	Around[0.06805, 0.003585851828134193]	Around[0.01455, 0.002521573582771943]
0.66	Around[0.2224, 0.011784641605826533]	Around[0.1032, 0.009319036669336828]	Around[0.0116, 0.001629587541544042]				0.66	Around[0.08785, 0.006523674833507057]	Around[0.0623, 0.00664245603841096]	Around[0.0154, 0.0028655036400449937]
0.68	Around[0.22655, 0.008754205338642173]	Around[0.1079, 0.007160074487508259]	Around[0.01455, 0.001640629960309962]				0.68	Around[0.0818, 0.005056349144063004]	Around[0.064, 0.007401201103724839]	Around[0.0161, 0.002695675549220764]
0.7	Around[0.2414, 0.008962266578395345]	Around[0.1212, 0.0041446082779652135]	Around[0.0171, 0.0020248456731316584]				0.7	Around[0.0769, 0.0035496478698597697]	Around[0.0646, 0.005152130088074683]	Around[0.01745, 0.0030317761570846005]
0.72	Around[0.2401, 0.008846845012017938]	Around[0.12455, 0.004023887009679405]	Around[0.0199, 0.0034140233677518316]				0.72	Around[0.07745, 0.005609763314476328]	Around[0.06245, 0.004844527267385792]	Around[0.0193, 0.001567021236472421]
0.74	Around[0.2458, 0.00951957048517538]	Around[0.1288, 0.008313977521152089]	Around[0.02055, 0.0025652593544426565]				0.74	Around[0.0784, 0.006707375708046246]	Around[0.06295, 0.00395425228217815]	Around[0.01885, 0.0021991159840060986]
0.76	Around[0.2583, 0.00846299132826108]	Around[0.13965, 0.008171937074865148]	Around[0.02945, 0.0029006704205905374]				0.76	Around[0.0744, 0.008774331250237187]	Around[0.0625, 0.004702245326555295]	Around[0.0198, 0.002136976056643281]
0.78	Around[0.2665, 0.010074720839804943]	Around[0.15065, 0.007828189800685439]	Around[0.0313, 0.0041041983924323695]				0.78	Around[0.0734, 0.007066352194260723]	Around[0.05995, 0.006775978814082057]	Around[0.0234, 0.005103375789067903]
0.8	Around[0.2699, 0.007097730466689883]	Around[0.1577, 0.008651268372004445]	Around[0.03645, 0.003419307922177625]				0.8	Around[0.07145, 0.006066529302474173]	Around[0.06065, 0.0048307464341560205]	Around[0.02385, 0.003064582625198196]
0.82	Around[0.2818, 0.004083843505544474]	Around[0.169, 0.0035590260840104374]	Around[0.0442, 0.0036681815052632756]				0.82	Around[0.06855, 0.0038833690985477488]	Around[0.06095, 0.004304067843331469]	Around[0.02475, 0.003066394915495683]
0.84	Around[0.28955, 0.010848579016012497]	Around[0.18015, 0.01061196913343084]	Around[0.05155, 0.006038993661566838]				0.84	Around[0.0678, 0.004379243973310664]	Around[0.06015, 0.004340058883369109]	Around[0.0287, 0.0025298221281347035]
0.86	Around[0.3029, 0.011459590840087713]	Around[0.1925, 0.011735511161522631]	Around[0.0607, 0.005323950079071407]				0.86	Around[0.06075, 0.006676035084123243]	Around[0.0559, 0.004605552204797065]	Around[0.0275, 0.0034721111093332763]
0.88	Around[0.3078, 0.012423543956715587]	Around[0.2004, 0.009521321103479051]	Around[0.06725, 0.006884967521911615]				0.88	Around[0.0578, 0.006634087059355727]	Around[0.05365, 0.0038082512755565085]	Around[0.02915, 0.003800950173604256]
0.9	Around[0.31935, 0.014693252419619923]	Around[0.21685, 0.012638235636353676]	Around[0.0784, 0.0051629018541470995]				0.9	Around[0.05585, 0.0022613909190780986]	Around[0.055, 0.003958114029012639]	Around[0.02825, 0.004883361774661204]
0.92	Around[0.3245, 0.013818264885449417]	Around[0.23035, 0.012682117769170538]	Around[0.09455, 0.005904094624354638]				0.92	Around[0.053, 0.0038369548110737794]	Around[0.0474, 0.006707375708046246]	Around[0.03015, 0.004378292411939207]
0.94	Around[0.3427, 0.015635074529900893]	Around[0.2475, 0.018578661595138296]	Around[0.10735, 0.009955595858053343]				0.94	Around[0.05065, 0.0057254306000121555]	Around[0.04785, 0.003958464910093867]	Around[0.0335, 0.004887626099538394]
0.96	Around[0.34415, 0.011621460034493658]	Around[0.25685, 0.010151765035368644]	Around[0.1229, 0.010246408584908611]				0.96	Around[0.04645, 0.001847671206922078]	Around[0.0446, 0.006017566876330591]	Around[0.0306, 0.005786958517985841]

## Sheet: FigSI4a
Balance level	Fraction of mixed rep neurons (\alpha=0)			Balance level	Fraction of mixed rep neurons (\alpha=0.2)
10.8667	0			6.67323	0
17.5023	Around[0.0022727272727272726, 0.007186994682200862]			9.32474	0
28.5445	Around[0.020665583211986048, 0.012199871822076705]			13.9784	Around[0.01274559147292089, 0.008598375546274729]
46.8539	Around[0.11415870264102233, 0.02006590481503679]			20.4134	Around[0.07642482743058768, 0.018667231161768178]
77.44	Around[0.1603381892598539, 0.029248023265945784]			31.0512	Around[0.19544704708808613, 0.029815188047033956]
128.643	Around[0.24309762752181088, 0.04744463690711197]			48.5743	Around[0.35814651239022843, 0.04076750716034817]
213.096	Around[0.2895137807887396, 0.07897294486319034]			73.0815	Around[0.4503222925915848, 0.04079916919097543]
355.343	Around[0.32482815933793024, 0.0768969892660435]			113.642	Around[0.5323294676192994, 0.07222361421366613]
592.252	Around[0.31695513525547686, 0.057375316977314406]			171.195	Around[0.5326268645801944, 0.1128707653213802]
987.033	Around[0.3298547692494149, 0.054908650244792113]			263.27	Around[0.6292793532335381, 0.13057932634923]

## Sheet: FigSI4b
2D histogram	Number of PE pairs
Number of R pairs	0	0	0	0	0	0	0	0	0	0	0	0	0	0	0	0	0	0	0	0	0	0	0	0	0	0	0	0	0	0	0	0	0	0	0	0	0	0	0	0	0	0	0	0	0	0	0	0	0
	0	0	0	0	0	0	0	0	0	0	0	0	0	0	0	0	0	0	0	0	0	0	0	0	0	0	0	0	0	0	0	0	0	0	0	0	0	0	0	0	0	0	0	0	0	0	0	0	0
	0	0	0	0	0	0	0	0	0	0	0	0	0	0	0	0	0	0	0	0	0	0	0	0	0	0	0	0	0	0	0	0	0	0	0	0	0	0	0	0	0	0	0	0	0	0	0	0	0
	0	0	0	0	0	0	0	0	0	0	0	0	0	0	0	0	0	0	0	0	0	0	0	0	0	0	0	0	0	0	0	0	0	0	0	0	0	0	0	0	0	0	0	0	0	0	0	0	0
	0	0	0	0	0	0	0	0	0	0	0	0	0	0	0	0	0	0	0	0	0	0	0	0	0	0	0	0	0	0	0	0	0	0	0	0	0	0	0	0	0	0	0	0	0	0	0	0	0
	0	0	0	0	0	0	0	0	0	0	0	0	0	0	0	0	0	0	0	0	0	0	0	0	0	0	0	0	0	0	0	0	0	0	0	0	0	0	0	0	0	0	0	0	0	0	0	0	0
	0	0	0	0	0	0	0	0	0	0	0	0	0	0	0	0	0	0	0	0	0	0	0	0	0	0	0	0	0	0	0	0	0	0	0	0	0	0	0	0	0	0	0	0	0	0	0	0	0
	0	0	0	0	0	0	0	0	0	0	0	0	0	0	0	0	0	0	0	0	0	0	0	0	0	0	0	0	0	0	0	0	0	0	0	0	0	0	0	0	0	0	0	0	0	0	0	0	0
	0	0	0	0	0	0	0	0	0	0	0	0	0	0	0	0	0	0	0	0	0	0	0	0	0	0	0	0	0	0	0	0	0	0	0	0	0	0	0	0	0	0	0	0	0	0	0	0	0
	0	0	0	0	0	0	0	0	0	0	0	0	0	0	0	0	0	0	0	0	0	0	0	0	0	0	0	0	0	0	0	0	0	0	0	0	0	0	0	0	0	0	0	0	0	0	0	0	0
	0	0	0	0	0	0	0	0	0	0	0	0	0	0	0	0	0	0	0	0	0	0	0	0	0	0	0	0	0	0	0	0	0	0	0	0	0	0	0	0	0	0	0	0	0	0	0	0	0
	0	0	0	0	0	0	0	0	0	0	0	0	0	0	0	0	0	0	0	0	0	0	0	0	0	0	0	0	0	0	0	0	0	0	0	0	0	0	0	0	0	0	0	0	0	0	0	0	0
	0	0	0	0	0	0	0	0	0	0	0	0	0	0	0	0	0	0	0	0	0	0	0	0	0	0	0	0	0	0	0	0	0	0	0	0	0	0	0	0	0	0	0	0	0	0	0	0	0
	0	0	0	0	0	0	0	0	0	0	0	0	0	0	0	0	0	0	0	0	0	0	0	0	0	0	0	0	0	0	0	0	0	0	0	0	0	0	0	0	0	0	0	0	0	0	0	0	0
	0	0	0	0	0	0	0	0	0	0	0	0	0	0	0	0	0	0	0	0	0	0	0	0	0	0	0	0	0	0	0	0	0	0	0	0	0	0	0	0	0	0	0	0	0	0	0	0	0
	0	0	0	0	0	0	0	0	0	0	0	0	0	0	0	0	0	0	0	0	0	0	0	0	0	0	0	0	0	0	0	0	0	0	0	0	0	0	0	0	0	0	0	0	0	0	0	0	0
	0	0	0	0	0	0	0	0	0	0	0	0	0	0	0	0	0	0	0	0	0	0	0	0	0	0	0	0	0	0	0	0	0	0	0	0	0	0	0	0	0	0	0	0	0	0	0	0	0
	0	0	0	0	0	0	0	0	0	0	0	0	0	0	0	0	0	0	0	0	0	0	0	0	0	0	0	0	0	0	0	0	0	0	0	0	0	0	0	0	0	0	0	0	0	0	0	0	0
	0	0	0	0	0	0	0	0	0	0	0	0	0	0	0	0	0	0	0	0	0	0	0	0	0	0	0	0	0	0	0	0	0	0	0	0	0	0	0	0	0	0	0	0	0	0	0	0	0
	0	0	0	0	0	0	0	0	0	0	0	0	0	0	0	0	0	0	0	0	0	0	0	0	0	0	0	0	0	0	0	0	0	0	0	0	0	0	0	0	0	0	0	0	0	0	0	0	0
	0	0	0	0	0	0	0	0	0	0	0	0	0	0	0	0	0	0	0	0	0	0	0	0	0	0	0	0	0	0	0	0	0	0	0	0	0	0	0	0	0	0	0	0	0	0	0	0	0
	0	0	0	0	0	0	0	0	0	0	0	0	0	0	0	0	0	0	0	0	0	0	0	0	0	0	0	0	0	0	0	0	0	0	0	0	0	0	0	0	0	0	0	0	0	0	0	0	0
	0	0	0	0	0	0	0	0	0	0	0	0	0	0	0	0	0	0	0	0	0	0	0	0	0	0	0	0	0	0	0	0	0	0	0	0	0	0	0	0	0	0	0	0	0	0	0	0	0
	0	0	0	0	0	0	0	0	0	0	0	0	0	0	0	0	0	0	0	0	0	0	0	0	0	0	0	0	0	0	0	0	0	0	0	0	0	0	0	0	0	0	0	0	0	0	0	0	0
	0	0	0	0	0	0	0	0	0	0	0	0	0	0	0	0	0	0	0	0	0	0	0	0	0	0	0	0	0	0	0	0	0	0	0	0	0	0	0	0	0	0	0	0	0	0	0	0	0
	0	0	0	0	0	0	0	0	0	0	0	0	0	0	0	0	0	0	0	0	0	0	0	0	0	0	0	0	0	0	0	0	0	0	0	0	0	0	0	0	0	0	0	0	0	0	0	0	0
	0	0	0	0	0	0	0	0	0	0	0	0	0	0	0	0	0	0	0	0	0	0	0	0	0	0	0	0	0	0	0	0	0	0	0	0	0	0	0	0	0	0	0	0	0	0	0	0	0
	0	0	0	0	0	0	0	0	0	0	0	0	0	0	0	0	0	0	0	0	0	0	0	0	0	0	0	0	0	0	0	0	0	0	0	0	0	0	0	0	0	0	0	0	0	0	0	0	0
	0	0	0	0	0	0	0	0	0	0	0	0	0	0	0	0	0	0	0	0	0	0	0	0	0	0	0	0	0	0	0	0	0	0	0	0	0	0	0	0	0	0	0	0	0	0	0	0	0
	0	0	0	0	0	0	0	0	0	0	0	0	0	0	0	0	0	0	0	0	0	0	0	0	0	0	0	0	0	0	0	0	0	0	0	0	0	0	0	0	0	0	0	0	0	0	0	0	0
	0	0	0	0	0	0	0	0	0	0	0	0	0	0	0	0	0	0	0	0	0	0	0	0	0	0	0	0	0	0	0	0	0	0	0	0	0	0	0	0	0	0	0	0	0	0	0	0	0
	0	0	0	0	0	0	0	0	0	0	0	0	0	0	0	0	0	0	0	0	0	0	0	0	0	0	0	0	0	0	0	0	0	0	0	0	0	0	0	0	0	0	0	0	0	0	0	0	0
	0	0	0	0	0	0	0	0	0	0	0	0	0	0	0	0	0	0	0	0	0	0	0	0	0	0	0	0	0	0	0	0	0	0	0	0	0	0	0	0	0	0	0	0	0	0	0	0	0
	0	0	0	0	0	0	0	0	0	0	0	0	0	0	0	0	0	0	0	0	0	0	0	0	0	0	0	0	0	0	0	0	0	0	0	0	0	0	0	0	0	0	0	0	0	0	0	0	0
	0	0	0	0	0	0	0	0	0	0	0	0	0	0	0	0	0	0	0	0	0	0	0	0	0	0	0	0	0	0	0	0	0	0	0	0	0	0	0	0	0	0	0	0	0	0	0	0	0
	0	0	0	0	0	0	0	0	0	0	0	0	0	0	0	0	0	0	0	0	0	0	0	0	0	0	0	0	0	0	0	0	0	0	0	0	0	0	0	0	0	0	0	0	0	0	0	0	0
	0	0	0	0	0	0	0	0	0	0	0	0	0	0	0	0	0	0	0	0	0	0	0	0	0	0	0	0	0	0	0	0	0	0	0	0	0	0	0	0	0	0	0	0	0	0	0	0	0
	0	0	0	0	0	0	0	0	0	0	0	0	0	0	0	0	0	0	0	0	0	0	0	0	0	0	0	0	0	0	0	0	0	0	0	0	0	0	0	0	0	0	0	0	0	0	0	0	0
	0	0	0	0	0	0	0	0	0	0	0	0	0	0	0	0	0	0	0	0	0	0	0	0	0	0	0	0	0	0	0	0	0	0	0	0	0	0	0	0	2.0017e-06	0	0	0	0	0	2.0017e-06	2.0017e-06	0
	0	0	0	0	0	0	0	0	0	0	0	0	0	0	0	0	0	0	0	0	0	0	0	0	0	0	0	0	0	0	0	0	0	0	0	0	0	0	0	0	2.0017e-06	0	4.0034e-06	2.0017e-06	2.0017e-06	0	4.0034e-06	2.0017e-06	0
	0	0	0	0	0	0	0	0	0	0	0	0	0	0	0	0	0	0	0	0	0	0	0	0	0	0	0	0	0	0	0	0	0	0	0	0	2.0017e-06	0	2.0017e-06	2.0017e-06	2.0017e-06	4.0034e-06	1.20102e-05	8.00681e-06	4.0034e-06	6.0051e-06	8.00681e-06	1.00085e-05	1.60136e-05
	0	0	0	0	0	0	0	0	0	0	0	0	0	0	0	0	0	0	0	0	0	0	0	0	0	0	0	0	0	0	0	0	0	0	0	0	4.0034e-06	2.0017e-06	2.0017e-06	1.20102e-05	1.40119e-05	1.60136e-05	1.80153e-05	1.40119e-05	3.40289e-05	3.60306e-05	2.0017e-05	2.40204e-05	1.20102e-05
	0	0	0	0	0	0	0	0	0	0	0	0	0	0	0	0	0	0	0	0	0	0	0	0	0	0	0	0	0	0	0	0	0	2.0017e-06	8.00681e-06	2.0017e-06	8.00681e-06	1.60136e-05	1.20102e-05	3.20272e-05	4.20357e-05	4.40374e-05	4.20357e-05	2.60221e-05	4.60391e-05	6.60561e-05	5.80493e-05	4.60391e-05	4.80408e-05
	0	0	0	0	0	0	0	0	0	0	0	0	0	0	0	0	0	0	0	0	0	0	0	0	0	0	0	0	0	0	0	2.0017e-06	4.0034e-06	1.40119e-05	6.0051e-06	8.00681e-06	2.80238e-05	4.80408e-05	2.40204e-05	6.20527e-05	6.40544e-05	8.00681e-05	9.20783e-05	9.60817e-05	9.60817e-05	9.408e-05	8.60732e-05	7.20613e-05	6.20527e-05
	0	0	0	0	0	0	0	0	0	0	0	0	0	0	0	0	0	0	0	0	0	0	0	0	0	0	0	0	0	0	2.0017e-06	1.00085e-05	1.40119e-05	2.20187e-05	3.20272e-05	5.00425e-05	5.40459e-05	7.00596e-05	0.000100085	0.000102087	0.000140119	0.000160136	0.000148126	0.000156133	0.000138117	0.000102087	8.80749e-05	7.80664e-05	8.00681e-05
	0	0	0	0	0	0	0	0	0	0	0	0	0	0	0	0	0	0	0	0	0	0	0	0	0	0	0	4.0034e-06	0	1.00085e-05	4.0034e-06	1.40119e-05	3.60306e-05	5.20442e-05	9.00766e-05	9.408e-05	0.000116099	0.000142121	0.000152129	0.000144123	0.000172146	0.000172146	0.000142121	0.000104088	0.000112095	0.0001181	0.000104088	5.80493e-05	4.80408e-05
	0	0	0	0	0	0	0	0	0	0	0	0	0	0	0	0	0	0	0	0	0	0	0	0	0	0	2.0017e-06	2.0017e-06	1.20102e-05	3.00255e-05	3.80323e-05	6.20527e-05	8.00681e-05	0.000114097	0.000152129	0.000178151	0.000218185	0.000204174	0.000206175	0.000210179	0.000240204	0.000190162	0.000130111	0.000122104	9.80834e-05	5.80493e-05	6.80578e-05	2.60221e-05	2.40204e-05
	0	0	0	0	0	0	0	0	0	0	0	0	0	0	0	0	0	0	0	0	0	0	0	0	0	4.0034e-06	1.20102e-05	1.80153e-05	2.40204e-05	6.20527e-05	7.60647e-05	0.000132112	0.000140119	0.000202172	0.000222189	0.000222189	0.000230196	0.000278237	0.000238202	0.000190162	0.000184157	0.000146124	0.000100085	6.60561e-05	4.60391e-05	3.80323e-05	3.20272e-05	1.80153e-05	1.60136e-05
	0	0	0	0	0	0	0	0	0	0	0	0	0	0	0	0	0	0	0	0	0	0	2.0017e-06	2.0017e-06	6.0051e-06	1.20102e-05	4.0034e-05	5.80493e-05	7.80664e-05	0.000114097	0.000146124	0.000208177	0.000262223	0.000300255	0.00029425	0.000262223	0.000252214	0.000276235	0.000166141	0.000126107	0.0001181	7.00596e-05	5.00425e-05	3.20272e-05	2.60221e-05	6.0051e-06	2.0017e-05	8.00681e-06	6.0051e-06
	0	0	0	0	0	0	0	0	0	0	0	0	0	0	0	0	0	0	0	2.0017e-06	0	4.0034e-06	4.0034e-06	1.20102e-05	2.20187e-05	5.00425e-05	8.80749e-05	0.000108092	0.000172146	0.000238202	0.000242206	0.000320272	0.000332282	0.000288245	0.000256218	0.000236201	0.00018816	0.000148126	0.000130111	6.40544e-05	6.20527e-05	3.40289e-05	2.0017e-05	1.80153e-05	1.40119e-05	0	2.0017e-06	0	0
	0	0	0	0	0	0	0	0	0	0	0	0	0	0	0	0	0	0	0	2.0017e-06	4.0034e-06	1.40119e-05	1.80153e-05	4.80408e-05	6.40544e-05	0.000130111	0.000166141	0.000230196	0.000274233	0.000310264	0.00036431	0.000290247	0.00027023	0.000234199	0.000210179	0.000158134	7.80664e-05	8.00681e-05	2.80238e-05	1.40119e-05	1.60136e-05	6.0051e-06	8.00681e-06	0	6.0051e-06	0	0	2.0017e-06	0
	0	0	0	0	0	0	0	0	0	0	0	0	0	0	0	0	0	2.0017e-06	4.0034e-06	1.00085e-05	1.40119e-05	4.80408e-05	7.4063e-05	0.000108092	0.000204174	0.000252214	0.000328279	0.000332282	0.000330281	0.000290247	0.000310264	0.000240204	0.000180153	0.000152129	0.000102087	7.00596e-05	4.80408e-05	2.40204e-05	2.0017e-05	1.60136e-05	0	0	0	0	0	0	0	0	0
	0	0	0	0	0	0	0	0	0	0	0	0	0	0	0	0	0	1.00085e-05	1.40119e-05	3.80323e-05	8.40715e-05	0.000128109	0.000148126	0.000220187	0.000304259	0.00029425	0.000324276	0.000320272	0.000332282	0.000276235	0.000186158	0.000156133	9.408e-05	5.60476e-05	6.40544e-05	2.0017e-05	1.40119e-05	6.0051e-06	0	0	0	0	0	0	0	0	0	0	0
	0	0	0	0	0	0	0	0	0	0	0	0	0	0	2.0017e-06	4.0034e-06	1.20102e-05	2.0017e-05	6.40544e-05	0.000128109	0.000158134	0.000228194	0.000280238	0.000316269	0.000372316	0.000328279	0.000312265	0.000268228	0.000208177	0.000124105	8.80749e-05	4.20357e-05	2.60221e-05	1.60136e-05	1.20102e-05	8.00681e-06	0	6.0051e-06	0	0	0	0	0	0	0	0	0	0	0
	0	0	0	0	0	0	0	0	0	0	0	0	2.0017e-06	2.0017e-06	6.0051e-06	2.60221e-05	6.60561e-05	0.000114097	0.000138117	0.000244208	0.000274233	0.000340289	0.000368313	0.000318271	0.000268228	0.000180153	0.000102087	0.000100085	7.60647e-05	3.80323e-05	3.20272e-05	1.80153e-05	6.0051e-06	8.00681e-06	2.0017e-06	0	4.0034e-06	0	0	0	0	0	0	0	0	0	0	0	0
	0	0	0	0	0	0	0	0	0	0	4.0034e-06	4.0034e-06	8.00681e-06	4.40374e-05	6.40544e-05	0.0001181	0.000194165	0.000234199	0.000260221	0.000340289	0.000296252	0.000268228	0.000266226	0.000144123	0.000108092	8.20698e-05	4.60391e-05	2.40204e-05	1.00085e-05	1.20102e-05	4.0034e-06	2.0017e-06	2.0017e-06	2.0017e-06	0	0	0	0	0	0	0	0	0	0	0	0	0	0	0
	0	0	0	0	0	0	0	0	0	2.0017e-06	2.60221e-05	4.60391e-05	7.00596e-05	0.000104088	0.000172146	0.00018816	0.000264225	0.000276235	0.000198168	0.000234199	0.000148126	0.000126107	7.00596e-05	5.40459e-05	3.40289e-05	2.0017e-05	8.00681e-06	6.0051e-06	2.0017e-06	0	0	0	0	0	0	0	0	0	0	0	0	0	0	0	0	0	0	0	0
	0	0	0	0	0	0	2.0017e-06	1.00085e-05	2.40204e-05	6.0051e-05	7.20613e-05	0.000128109	0.000168143	0.000186158	0.000234199	0.000194165	0.00017615	0.000114097	8.60732e-05	5.20442e-05	2.20187e-05	1.80153e-05	6.0051e-06	6.0051e-06	0	0	2.0017e-06	0	0	0	0	0	0	0	0	0	0	0	0	0	0	0	0	0	0	0	0	0	0
	0	0	0	0	0	4.0034e-06	3.40289e-05	6.20527e-05	0.000102087	0.000126107	0.000142121	0.000128109	0.0001181	0.000112095	8.00681e-05	5.00425e-05	2.40204e-05	1.40119e-05	1.20102e-05	2.0017e-06	4.0034e-06	4.0034e-06	0	0	0	0	0	0	0	0	0	0	0	0	0	0	0	0	0	0	0	0	0	0	0	0	0	0	0
	0	2.0017e-06	2.0017e-06	1.60136e-05	2.40204e-05	1.20102e-05	5.40459e-05	5.20442e-05	4.60391e-05	4.80408e-05	2.80238e-05	1.80153e-05	1.00085e-05	8.00681e-06	4.0034e-06	2.0017e-06	0	0	0	0	0	0	0	0	0	0	0	0	0	0	0	0	0	0	0	0	0	0	0	0	0	0	0	0	0	0	0	0	0
[truncated: 11 more columns]

## Sheet: FigSI5
Frequency				Loud				Quiet				Origin
Representation similarity	Segregation index			Representation similarity	Segregation index			Representation similarity	Segregation index			Representation similarity	Segregation index
0.493641	0.203253			0.827264	0.46023			0.724258	0.700927			0.818945	0.834754
0.479008	0.242202			0.823702	0.589504			0.731205	0.469863			0.808203	0.84228
0.359983	0.264046			0.830987	0.642315			0.779349	0.653906			0.835509	0.78754
0.420709	0.300791			0.859598	0.616681			0.726216	0.560661			0.822558	0.78513
0.478769	0.355316			0.816871	0.604278			0.719773	0.670354			0.811355	0.770253
0.443107	0.149627			0.811675	0.687756			0.696597	0.635718			0.799027	0.782449
0.433983	0.19066			0.865963	0.794528			0.695902	0.667588			0.835565	0.767521
0.479508	0.228648			0.852139	0.624207			0.692809	0.367878			0.830647	0.816878
0.40039	0.187167			0.833444	0.648822			0.739393	0.642896			0.797471	0.83241
0.41597	0.17526			0.814809	0.577757			0.733842	0.469205			0.808756	0.667225
0.411975	0.23117			0.86055	0.476599			0.698863	0.575044			0.806187	0.826243
0.419487	0.128275			0.836798	0.643732			0.665394	0.507158			0.85343	0.809249
0.377815	0.178165			0.851663	0.601211			0.711174	0.596422			0.786936	0.754171
0.381158	0.238222			0.837587	0.801923			0.71348	0.475012			0.805326	0.845322
0.464432	0.168166			0.879892	0.445511			0.721746	0.652862			0.84426	0.788744
0.3797	0.23186			0.893885	0.645993			0.706331	0.6066			0.787611	0.814823
0.399434	0.0911779			0.844547	0.670196			0.757483	0.663865			0.831324	0.767395
0.373927	0.19404			0.848117	0.587392			0.755077	0.508195			0.83749	0.798299
0.437325	0.218306			0.839489	0.536574			0.744784	0.50452			0.841492	0.779723
0.407851	0.224261			0.852632	0.603756			0.726989	0.638282			0.799337	0.754755
0.447744	0.176464			0.871643	0.594366			0.698419	0.576197			0.792697	0.80842
0.377445	0.2405			0.879443	0.660235			0.704076	0.590913			0.848652	0.745931
0.493866	0.173517			0.854085	0.584047			0.759421	0.632588			0.845897	0.758717
0.450694	0.231355			0.882964	0.534996			0.771871	0.740649			0.735712	0.760333
0.465799	0.243467			0.843864	0.492191			0.721742	0.605469			0.845323	0.835246
0.499173	0.250361			0.859394	0.768959			0.682406	0.59989			0.835878	0.80483
0.458899	0.228699			0.86613	0.830215			0.710324	0.445303			0.788502	0.778124
0.398269	0.205993			0.876342	0.676553			0.704855	0.65263			0.812134	0.83846
0.554607	0.215456			0.804608	0.648621			0.68353	0.596607			0.795335	0.758499
0.376149	0.230817			0.840771	0.689484			0.712141	0.727806			0.836058	0.782477
0.410366	0.210111			0.837237	0.593034			0.791937	0.580273			0.7181	0.776834
0.352501	0.21922			0.796702	0.833723			0.763914	0.618603			0.838313	0.752807
0.4236	0.160099			0.871265	0.707031			0.734863	0.733602			0.820896	0.756242
0.473371	0.296438			0.87296	0.667698			0.740452	0.656612			0.849261	0.817318
0.399237	0.162415			0.835569	0.660751			0.719995	0.643775			0.799886	0.835988
0.444718	0.332547			0.862938	0.565451			0.75724	0.617297			0.792268	0.765908
0.370101	0.383899			0.848328	0.569108			0.64923	0.644679			0.838369	0.789165
0.447491	0.20582			0.87807	0.601594			0.722807	0.440663			0.838531	0.797998
0.432732	0.208366			0.835034	0.484159			0.677479	0.661886			0.805828	0.84422
0.398977	0.20519			0.886365	0.595092			0.649444	0.492897			0.807312	0.812805
0.431386	0.242214			0.849314	0.618283			0.661584	0.546809			0.7991	0.778956
0.331941	0.10976			0.848619	0.706275			0.755008	0.494961			0.794544	0.812798
0.44709	0.322168			0.815589	0.538393			0.659661	0.497607			0.812607	0.832737
0.343621	0.197629			0.847513	0.584763			0.726091	0.701608			0.785986	0.787069
0.423906	0.240795			0.861615	0.557433			0.658483	0.63443			0.835742	0.803762
0.409578	0.154856			0.855901	0.677512			0.713893	0.528972			0.813967	0.814722
0.355129	0.438113			0.868103	0.653906			0.72266	0.684958			0.789613	0.786723
0.443043	0.291477			0.821075	0.398785			0.704634	0.675846			0.810849	0.698058
0.47006	0.230013			0.857443	0.860027			0.722842	0.574166			0.792473	0.817437
0.355136	0.158442			0.830788	0.389698			0.716894	0.610927			0.817623	0.773092
0.416291	0.256177			0.865898	0.610375			0.742901	0.66934			0.817487	0.770002
0.476446	0.23055			0.854444	0.68138			0.653698	0.669128			0.828476	0.784128
0.449058	0.293292			0.862164	0.605031			0.687858	0.612281			0.790889	0.77016
0.459299	0.2526			0.851596	0.667917			0.672359	0.674097			0.810397	0.712162
0.416557	0.184453			0.868676	0.490581			0.729537	0.428224			0.803711	0.792638
0.403522	0.172942			0.871701	0.391606			0.70157	0.719433			0.808805	0.85901
0.421935	0.119443			0.863167	0.619073			0.699367	0.690044			0.833429	0.854322
0.399687	0.301684			0.837629	0.555139			0.769809	0.601623			0.793452	0.779457
0.444296	0.37051			0.884667	0.686739			0.785976	0.599672			0.812272	0.788022
0.431929	0.207675			0.86325	0.561102			0.707882	0.520124			0.796352	0.811546
0.364878	0.346295			0.846076	0.672705			0.724979	0.683834			0.774171	0.674601
0.432964	0.199589			0.858439	0.578439			0.745332	0.678581			0.785325	0.790208
0.448526	0.149656			0.859081	0.59987			0.718687	0.676037			0.786699	0.823568
0.453813	0.19137			0.868181	0.545867			0.711825	0.530865			0.81263	0.762792
0.391421	0.183952			0.87157	0.608439			0.74117	0.699802			0.829848	0.729381
0.404595	0.328272			0.857715	0.586124			0.7149	0.693527			0.821958	0.815748
0.385057	0.303649			0.825426	0.590693			0.709128	0.70643			0.826935	0.833375
0.493368	0.269429			0.861525	0.577628			0.764353	0.466132			0.802672	0.796756
0.403354	0.394946			0.866055	0.872189			0.689418	0.585114			0.813541	0.790302
0.468151	0.207882			0.840098	0.544488			0.720726	0.548714			0.808616	0.775988
0.431381	0.197787			0.847522	0.57187			0.696455	0.599906			0.7889	0.719665
0.441663	0.259621			0.847851	0.581434			0.671825	0.662618			0.834939	0.771457
0.448416	0.169229			0.833782	0.711362			0.750364	0.519131			0.817817	0.831652
0.418389	0.243824			0.840865	0.66544			0.727028	0.609826			0.791029	0.797282
0.398636	0.137716			0.852539	0.678597			0.67901	0.572607			0.832755	0.787826
0.385021	0.285617			0.824309	0.478651			0.695663	0.67631			0.764876	0.816194
0.398178	0.10796			0.820921	0.3773			0.720391	0.599489			0.825113	0.773682
0.296094	0.110135			0.883666	0.547458			0.724396	0.602296			0.781448	0.800597
0.407053	0.21339			0.876812	0.649066			0.674232	0.612028			0.836533	0.782675
0.464021	0.283257			0.831584	0.607149			0.665374	0.574258			0.79971	0.796033
0.449333	0.146428			0.854678	0.510704			0.79394	0.564272			0.817044	0.842439
0.378513	0.173073			0.834452	0.697403			0.766086	0.482921			0.841844	0.808694
0.392786	0.126219			0.86217	0.608687			0.7229	0.600934			0.809846	0.716972
0.430523	0.212605			0.867775	0.626011			0.608682	0.652651			0.82228	0.828861
0.363524	0.293669			0.852158	0.66615			0.706079	0.632938			0.804653	0.819268
0.389708	0.22809			0.871859	0.567			0.773122	0.60519			0.833068	0.828542
0.474794	0.174862			0.838797	0.574287			0.732879	0.632195			0.8229	0.821432
0.452875	0.370506			0.861389	0.536017			0.695451	0.61122			0.82977	0.788591
0.375541	0.210682			0.841117	0.412603			0.743055	0.527335			0.837828	0.813362
0.478736	0.213871			0.856108	0.687088			0.711236	0.717286			0.835057	0.816655
0.472461	0.107594			0.857505	0.606859			0.674732	0.720366			0.773162	0.801256
0.375378	0.208884			0.834418	0.571578			0.747841	0.601771			0.848197	0.803426
0.466674	0.397435			0.857115	0.610112			0.718046	0.637699			0.811457	0.823649
0.420495	0.112021			0.843793	0.689219			0.699356	0.566305			0.831053	0.829708
0.47042	0.185753			0.852065	0.476612			0.747542	0.617952			0.796979	0.803414
0.446873	0.343709			0.849303	0.630428			0.702624	0.603315			0.803646	0.785888
0.4701	0.356402			0.873259	0.556702			0.697495	0.698628			0.815632	0.802301
0.473467	0.201304			0.849616	0.687383			0.704568	0.591393			0.799115	0.832328
0.465911	0.314374			0.818167	0.467001			0.734307	0.59157			0.834679	0.744145
0.424543	0.391537			0.845572	0.567732			0.6903	0.640823			0.810193	0.763407

## Sheet: FigSI6a
Early												Late
time	rx (mean)	rx (mean+SD)	rx (mean-SD)	ry (mean)	ry (mean+SD)	ry (mean-SD)	rxy (mean)	rxy (mean+SD)	rxy (mean-SD)			time	rx (mean)	rx (mean+SD)	rx (mean-SD)	ry (mean)	ry (mean+SD)	ry (mean-SD)	rxy (mean)	rxy (mean+SD)	rxy (mean-SD)
-0.5	0	0	0	0	0	0	0	0	0			-0.5	0	0	0	0	0	0	0	0	0
-0.444444	0	0	0	0	0	0	0	0	0			-0.444444	0	0	0	0	0	0	0	0	0
-0.388889	0	0	0	0	0	0	0	0	0			-0.388889	0	0	0	0	0	0	0	0	0
-0.333333	0	0	0	0	0	0	0	0	0			-0.333333	0	0	0	0	0	0	0	0	0
-0.277778	0	0	0	0	0	0	0	0	0			-0.277778	0	0	0	0	0	0	0	0	0
-0.222222	0	0	0	0	0	0	0	0	0			-0.222222	0	0	0	0	0	0	0	0	0
-0.166667	0	0	0	0	0	0	0	0	0			-0.166667	0	0	0	0	0	0	0	0	0
-0.111111	0	0	0	0	0	0	0	0	0			-0.111111	0	0	0	0	0	0	0	0	0
-0.0555556	0	0	0	0	0	0	0	0	0			-0.0555556	0	0	0	0	0	0	0	0	0
0	0	0	0	0	0	0	0	0	0			0	0	0	0	0	0	0	0	0	0
0	0.20464	0.263928	0.145352	-0.0176992	0.000522531	-0.0359209	0.138887	0.182143	0.0956318			0	0.0670416	0.0964732	0.0376101	-0.00869642	0.0375755	-0.0549683	0.215751	0.270471	0.161031
0.0326633	0.44206	0.458919	0.425201	-0.00677235	0.0193314	-0.0328761	0.306131	0.322772	0.289491			0.0326633	0.137576	0.160819	0.114333	-0.0334117	0.0220804	-0.0889038	0.337543	0.365903	0.309183
0.0653266	0.470154	0.488022	0.452286	-0.00694498	0.0208311	-0.034721	0.324047	0.343247	0.304848			0.0653266	0.188346	0.209608	0.167084	-0.0748105	-0.0212908	-0.12833	0.34122	0.369149	0.313291
0.0979899	0.48002	0.498366	0.461673	-0.006988	0.02112	-0.035096	0.330314	0.350134	0.310494			0.0979899	0.239219	0.258414	0.220025	-0.113799	-0.0624067	-0.165192	0.342274	0.370214	0.314333
0.130653	0.488266	0.506847	0.469685	-0.00690377	0.0213687	-0.0351762	0.335672	0.355902	0.315442			0.130653	0.288961	0.306304	0.271618	-0.149239	-0.10011	-0.198368	0.342114	0.370487	0.313741
0.163317	0.496496	0.515268	0.477723	-0.0067858	0.021626	-0.0351976	0.341043	0.361657	0.320429			0.163317	0.337112	0.352814	0.32141	-0.181225	-0.134129	-0.228322	0.340919	0.369769	0.312069
0.19598	0.5049	0.523863	0.485937	-0.00666984	0.0218924	-0.035232	0.346525	0.367521	0.325529			0.19598	0.384117	0.398892	0.369342	-0.21018	-0.165045	-0.255316	0.338784	0.36803	0.309538
0.228643	0.513509	0.532685	0.494333	-0.00654776	0.022167	-0.0352626	0.352151	0.373548	0.330754			0.228643	0.429028	0.443511	0.414544	-0.236133	-0.192984	-0.279281	0.335747	0.36549	0.306004
0.261307	0.522288	0.541654	0.502922	-0.00641889	0.0224507	-0.0352885	0.357897	0.379701	0.336092			0.261307	0.47171	0.486354	0.457066	-0.259372	-0.218109	-0.300636	0.331963	0.362322	0.301605
0.29397	0.531279	0.550796	0.511762	-0.0062892	0.0227473	-0.0353257	0.363783	0.386022	0.341545			0.29397	0.512152	0.527197	0.497107	-0.280506	-0.241307	-0.319704	0.327527	0.358424	0.296631
0.326633	0.540457	0.560114	0.520801	-0.00616487	0.0230598	-0.0353896	0.369782	0.392469	0.347095			0.326633	0.550193	0.56553	0.534856	-0.298956	-0.26139	-0.336521	0.322749	0.354186	0.291312
0.359296	0.549785	0.569557	0.530013	-0.00604144	0.023383	-0.0354659	0.375878	0.398988	0.352768			0.359296	0.585622	0.601246	0.569997	-0.31542	-0.279393	-0.351446	0.317723	0.349594	0.285851
0.39196	0.559272	0.579163	0.53938	-0.00590367	0.0237324	-0.0355397	0.382072	0.405622	0.358521			0.39196	0.618817	0.634734	0.602899	-0.330269	-0.295612	-0.364927	0.312453	0.344657	0.28025
0.424623	0.568926	0.58894	0.548911	-0.00576573	0.0241081	-0.0356396	0.388357	0.412326	0.364388			0.424623	0.649873	0.665799	0.633947	-0.343561	-0.310172	-0.376949	0.3071	0.339515	0.274685
0.457286	0.578761	0.598827	0.558695	-0.00560426	0.0245368	-0.0357453	0.39474	0.4191	0.37038			0.457286	0.67854	0.694162	0.662918	-0.355333	-0.323093	-0.387573	0.301611	0.334217	0.269004
0.48995	0.588752	0.608846	0.568657	-0.00542726	0.0249809	-0.0358354	0.401213	0.425984	0.376441			0.48995	0.70485	0.719927	0.689773	-0.365692	-0.334498	-0.396886	0.296021	0.328756	0.263285
0.522613	0.598946	0.619071	0.578821	-0.00525121	0.0254365	-0.0359389	0.407782	0.432997	0.382566			0.522613	0.72902	0.743517	0.714522	-0.374912	-0.344758	-0.405066	0.290399	0.32319	0.257607
0.555276	0.609293	0.629421	0.589164	-0.00509363	0.0258941	-0.0360813	0.414425	0.440094	0.388756			0.555276	0.751166	0.765116	0.737217	-0.383104	-0.354006	-0.412203	0.284807	0.317674	0.25194
0.58794	0.619772	0.639861	0.599683	-0.00494926	0.0263586	-0.0362571	0.421121	0.447231	0.395011			0.58794	0.771519	0.784856	0.758181	-0.390381	-0.362264	-0.418499	0.27929	0.312218	0.246362
0.620603	0.630404	0.65048	0.610328	-0.00481002	0.0268127	-0.0364328	0.42788	0.454423	0.401337			0.620603	0.79015	0.803013	0.777286	-0.39686	-0.369673	-0.424047	0.273846	0.306785	0.240907
0.653266	0.641177	0.661309	0.621045	-0.00467475	0.0272552	-0.0366047	0.434712	0.461693	0.407731			0.653266	0.807256	0.81964	0.794872	-0.402575	-0.376273	-0.428877	0.268514	0.301432	0.235596
0.68593	0.652013	0.672173	0.631854	-0.00455306	0.0276885	-0.0367946	0.441569	0.468966	0.414171			0.68593	0.823052	0.834853	0.81125	-0.407701	-0.382169	-0.433233	0.26339	0.296285	0.230496
0.718593	0.662909	0.683108	0.64271	-0.00444315	0.0281261	-0.0370124	0.448447	0.476258	0.420636			0.718593	0.837595	0.848802	0.826389	-0.412268	-0.387327	-0.437208	0.258422	0.291347	0.225498
0.751256	0.673864	0.694107	0.653621	-0.0043286	0.0285893	-0.0372465	0.455343	0.483537	0.427148			0.751256	0.850973	0.861694	0.840252	-0.416255	-0.391704	-0.440806	0.253702	0.286606	0.220799
0.78392	0.684869	0.705129	0.664608	-0.00418854	0.0290911	-0.0374682	0.46226	0.490827	0.433692			0.78392	0.863203	0.873479	0.852927	-0.419801	-0.395665	-0.443936	0.249107	0.282029	0.216186
0.816583	0.695904	0.716172	0.675635	-0.00404793	0.0295981	-0.0376939	0.469173	0.498107	0.440238			0.816583	0.874476	0.884307	0.864645	-0.423012	-0.399279	-0.446744	0.244691	0.277611	0.211771
0.849246	0.70697	0.72726	0.68668	-0.0039003	0.0300991	-0.0378997	0.47608	0.505384	0.446777			0.849246	0.884837	0.894245	0.875429	-0.425836	-0.402462	-0.44921	0.240485	0.273395	0.207575
0.88191	0.718069	0.738331	0.697807	-0.00376635	0.0305714	-0.0381041	0.482982	0.51265	0.453315			0.88191	0.894433	0.903374	0.885492	-0.428442	-0.405393	-0.451492	0.236454	0.269352	0.203556
0.914573	0.729126	0.749349	0.708903	-0.00363191	0.0310484	-0.0383122	0.489841	0.519863	0.45982			0.914573	0.90331	0.911743	0.894877	-0.430888	-0.408177	-0.453598	0.232558	0.26546	0.199657
0.947236	0.740132	0.76026	0.720003	-0.00349979	0.0315302	-0.0385297	0.496641	0.526978	0.466305			0.947236	0.911455	0.919409	0.903501	-0.433101	-0.410706	-0.455496	0.228801	0.26168	0.195921
0.979899	0.751084	0.771053	0.731115	-0.00337478	0.0319986	-0.0387481	0.503364	0.533997	0.47273			0.979899	0.918944	0.926374	0.911514	-0.435131	-0.413034	-0.457228	0.225157	0.258015	0.192299
1.01256	0.761975	0.781714	0.742236	-0.00321506	0.0325042	-0.0389343	0.510031	0.540946	0.479115			1.01256	0.925816	0.932731	0.918901	-0.436992	-0.415177	-0.458807	0.221614	0.254453	0.188774
1.04523	0.772722	0.792195	0.753249	-0.0030747	0.0330089	-0.0391583	0.516568	0.54777	0.485366			1.04523	0.932161	0.938552	0.92577	-0.438689	-0.417148	-0.46023	0.218222	0.251055	0.185389
1.07789	0.783314	0.802485	0.764143	-0.00295709	0.0334667	-0.0393809	0.52297	0.554436	0.491504			1.07789	0.938027	0.943905	0.932149	-0.440246	-0.418972	-0.46152	0.214964	0.247815	0.182114
1.11055	0.793746	0.812594	0.774897	-0.00283418	0.0339415	-0.0396099	0.529256	0.560986	0.497527			1.11055	0.943397	0.948768	0.938027	-0.441651	-0.420627	-0.462675	0.211829	0.244701	0.178957
1.14322	0.804076	0.822551	0.785601	-0.00272184	0.0344463	-0.03989	0.535431	0.567425	0.503438			1.14322	0.948319	0.953213	0.943425	-0.442934	-0.422145	-0.463722	0.208814	0.241685	0.175943
1.17588	0.814263	0.832384	0.796142	-0.00260112	0.0349496	-0.0401518	0.541505	0.573759	0.509251			1.17588	0.95284	0.9573	0.94838	-0.444117	-0.423563	-0.464671	0.205916	0.238794	0.173037
1.20854	0.824218	0.841959	0.806478	-0.00248685	0.0354182	-0.0403919	0.547448	0.579914	0.514983			1.20854	0.956986	0.961055	0.952917	-0.445189	-0.424857	-0.465522	0.203143	0.236023	0.170263
1.24121	0.833952	0.851285	0.816619	-0.00236476	0.0358869	-0.0406164	0.553271	0.585924	0.520619			1.24121	0.960805	0.964511	0.957098	-0.446163	-0.42606	-0.466265	0.200498	0.233413	0.167582
1.27387	0.843507	0.860378	0.826637	-0.00220271	0.0363478	-0.0407533	0.558984	0.591768	0.5262			1.27387	0.964323	0.967714	0.960932	-0.447072	-0.427221	-0.466923	0.197939	0.230875	0.165004
1.30653	0.852854	0.869203	0.836504	-0.00205266	0.0367582	-0.0408635	0.564534	0.597453	0.531615			1.30653	0.967565	0.970679	0.96445	-0.447924	-0.428305	-0.467542	0.195481	0.22843	0.162533
1.3392	0.86195	0.877769	0.846131	-0.0019085	0.0371858	-0.0410028	0.569911	0.602953	0.536869			1.3392	0.970546	0.973418	0.967674	-0.448706	-0.429313	-0.468099	0.193119	0.226067	0.160171
1.37186	0.870774	0.886061	0.855487	-0.00177701	0.0376173	-0.0411713	0.5751	0.608267	0.541933			1.37186	0.973284	0.975923	0.970644	-0.449425	-0.430241	-0.46861	0.190858	0.223799	0.157917
1.40452	0.879319	0.894013	0.864625	-0.00165988	0.0380497	-0.0413695	0.580086	0.61335	0.546821			1.40452	0.975805	0.978241	0.973368	-0.450104	-0.431122	-0.469085	0.188671	0.221604	0.155739
1.43719	0.887571	0.901644	0.873499	-0.00153685	0.0384909	-0.0415646	0.584872	0.618212	0.551532			1.43719	0.978123	0.980364	0.975881	-0.450738	-0.431947	-0.469529	0.186568	0.219494	0.153643
1.46985	0.895546	0.908964	0.882127	-0.00145833	0.0388937	-0.0418104	0.589456	0.622855	0.556057			1.46985	0.980252	0.982297	0.978207	-0.451327	-0.432695	-0.469959	0.184545	0.217451	0.151639
1.50251	0.903213	0.915967	0.89046	-0.00141082	0.0392422	-0.0420639	0.593841	0.627263	0.560419			1.50251	0.982206	0.984061	0.980351	-0.451878	-0.433381	-0.470375	0.182589	0.215465	0.149713
1.53518	0.910583	0.92265	0.898515	-0.00135557	0.0395897	-0.0423009	0.598054	0.631456	0.564652			1.53518	0.983994	0.985672	0.982316	-0.45239	-0.434012	-0.470768	0.180701	0.213549	0.147854
1.56784	0.917638	0.929	0.906275	-0.00130469	0.0399159	-0.0425252	0.602089	0.635454	0.568725			1.56784	0.985631	0.987145	0.984117	-0.452872	-0.434588	-0.471155	0.178886	0.211702	0.14607
1.6005	0.924374	0.935027	0.91372	-0.00127534	0.0402423	-0.042793	0.605922	0.63927	0.572573			1.6005	0.98713	0.988493	0.985767	-0.453325	-0.435123	-0.471528	0.177147	0.209924	0.144369
1.63317	0.930793	0.940734	0.920853	-0.00124483	0.0405568	-0.0430464	0.609578	0.642911	0.576245			1.63317	0.988502	0.989724	0.987279	-0.453755	-0.435617	-0.471893	0.17547	0.20821	0.14273
1.66583	0.93689	0.946124	0.927657	-0.00119112	0.0408924	-0.0432747	0.613067	0.646383	0.579751			1.66583	0.989753	0.990845	0.98866	-0.454159	-0.436084	-0.472233	0.173846	0.20655	0.141142
1.69849	0.942674	0.95121	0.934139	-0.00114195	0.0412326	-0.0435165	0.616355	0.649688	0.583022			1.69849	0.990889	0.991863	0.989915	-0.454526	-0.436514	-0.472539	0.172276	0.204948	0.139604
1.73116	0.948131	0.955975	0.940286	-0.00108364	0.0415716	-0.0437389	0.61946	0.652809	0.58611			1.73116	0.991923	0.99279	0.991056	-0.454865	-0.436912	-0.472818	0.170763	0.203403	0.138122
1.76382	0.953247	0.960401	0.946094	-0.0010294	0.0419091	-0.0439679	0.622356	0.655731	0.588982			1.76382	0.992863	0.993634	0.992092	-0.455177	-0.437275	-0.473079	0.169314	0.201917	0.136711
1.79648	0.958042	0.964551	0.951534	-0.000980176	0.0422336	-0.0441939	0.625038	0.658451	0.591626			1.79648	0.993716	0.994398	0.993033	-0.455471	-0.437613	-0.473329	0.167918	0.200489	0.135346
1.82915	0.962521	0.968416	0.956626	-0.000920382	0.0425665	-0.0444073	0.627534	0.660998	0.59407			1.82915	0.99449	0.995092	0.993887	-0.455756	-0.437932	-0.473581	0.166575	0.199112	0.134039
1.86181	0.966703	0.972024	0.961382	-0.000873155	0.0428789	-0.0446253	0.62984	0.663359	0.596321			1.86181	0.99519	0.99572	0.99466	-0.456023	-0.438226	-0.47382	0.165282	0.197787	0.132777
1.89447	0.970602	0.975398	0.965806	-0.000819895	0.0431712	-0.044811	0.631998	0.665558	0.598438			1.89447	0.995823	0.996286	0.995361	-0.456276	-0.438508	-0.474045	0.164026	0.196497	0.131556
1.92714	0.974203	0.978491	0.969915	-0.000780618	0.0434536	-0.0450149	0.633976	0.667583	0.600368			1.92714	0.996395	0.996794	0.995996	-0.45652	-0.438781	-0.474258	0.16281	0.195248	0.130371
1.9598	0.977526	0.981312	0.973739	-0.000739422	0.0437407	-0.0452196	0.63581	0.669475	0.602144			1.9598	0.996908	0.997251	0.996565	-0.456756	-0.439046	-0.474466	0.161632	0.194049	0.129216
1.99246	0.980574	0.983894	0.977254	-0.000700616	0.0440358	-0.045437	0.637497	0.67124	0.603755			1.99246	0.997366	0.997659	0.997073	-0.456977	-0.439296	-0.474658	0.160497	0.192902	0.128092
2.02513	0.98335	0.98624	0.98046	-0.00066462	0.0443059	-0.0456351	0.639028	0.672838	0.605218			2.02513	0.997774	0.998024	0.997525	-0.457187	-0.439527	-0.474847	0.159401	0.191803	0.126999
2.05779	0.985873	0.988365	0.98338	-0.000651314	0.044526	-0.0458286	0.640407	0.674275	0.60654			2.05779	0.998136	0.998346	0.997927	-0.457384	-0.439743	-0.475024	0.158344	0.190746	0.125943
2.09045	0.988151	0.990278	0.986024	-0.000630529	0.0447451	-0.0460062	0.641657	0.675585	0.607728			2.09045	0.998457	0.998631	0.998282	-0.457573	-0.439947	-0.475198	0.157318	0.189722	0.124914
2.12312	0.990193	0.991978	0.988407	-0.000620302	0.0449641	-0.0462047	0.64276	0.676753	0.608767			2.12312	0.998738	0.998881	0.998595	-0.457756	-0.440142	-0.47537	0.156322	0.188731	0.123914
2.15578	0.992013	0.993488	0.990537	-0.00060609	0.0451676	-0.0463797	0.643742	0.677789	0.609696			2.15578	0.998983	0.999099	0.998868	-0.457928	-0.440325	-0.475531	0.155369	0.187779	0.122959
2.18844	0.993611	0.994809	0.992413	-0.000595131	0.0453619	-0.0465522	0.644594	0.678708	0.61048			2.18844	0.999195	0.999287	0.999103	-0.458088	-0.44049	-0.475686	0.15445	0.186861	0.122039
2.22111	0.994999	0.99595	0.994049	-0.000590685	0.0455312	-0.0467126	0.645328	0.679506	0.61115			2.22111	0.999376	0.999447	0.999305	-0.45824	-0.440645	-0.475834	0.153563	0.185976	0.12115
2.25377	0.996194	0.996927	0.995461	-0.000586178	0.0456925	-0.0468649	0.64596	0.680205	0.611715			2.25377	0.99953	0.999583	0.999477	-0.458388	-0.4408	-0.475975	0.152701	0.185115	0.120287
2.28643	0.997204	0.99775	0.996658	-0.000591392	0.0458444	-0.0470272	0.646481	0.6808	0.612162			2.28643	0.999658	0.999696	0.999619	-0.458532	-0.440953	-0.476111	0.151868	0.184284	0.119453
2.3191	0.998043	0.998429	0.997656	-0.000592312	0.0459948	-0.0471794	0.64691	0.681299	0.612521			2.3191	0.999762	0.999789	0.999736	-0.458674	-0.441106	-0.476242	0.151063	0.183478	0.118649
2.35176	0.998718	0.998974	0.998462	-0.000585958	0.0461615	-0.0473334	0.64725	0.681725	0.612774			2.35176	0.999846	0.999863	0.999829	-0.458815	-0.441256	-0.476375	0.150282	0.182695	0.117869
2.38442	0.999241	0.999395	0.999087	-0.000590942	0.0463006	-0.0474825	0.647507	0.682076	0.612938			2.38442	0.999909	0.99992	0.999899	-0.45895	-0.441394	-0.476506	0.149525	0.181937	0.117112
2.41709	0.999619	0.999697	0.999541	-0.000588606	0.046454	-0.0476312	0.647698	0.682367	0.613029			2.41709	0.999955	0.99996	0.99995	-0.459078	-0.441524	-0.476632	0.148795	0.181203	0.116387
2.44975	0.999863	0.999891	0.999835	-0.000579844	0.0465995	-0.0477592	0.647825	0.68259	0.613061			2.44975	0.999984	0.999986	0.999982	-0.459199	-0.441647	-0.476752	0.148089	0.180493	0.115686
2.48241	0.999984	0.999987	0.99998	-0.000513862	0.0467022	-0.0477299	0.647955	0.682774	0.613136			2.48241	0.999998	0.999998	0.999998	-0.459316	-0.441765	-0.476868	0.147342	0.17987	0.114813
2.51508	0.870837	0.916201	0.825474	-0.0228665	0.0474559	-0.093189	0.551156	0.623333	0.478979			2.51508	0.984957	0.985416	0.984497	-0.464505	-0.448277	-0.480734	0.0367819	0.0710098	0.00255407
2.54774	0.318365	0.351807	0.284923	-0.0165009	0.0152762	-0.048278	0.214136	0.242612	0.18566			2.54774	0.980409	0.981471	0.979347	-0.464964	-0.448898	-0.481029	0.0223043	0.0571177	-0.0125091
2.5804	0.231029	0.245234	0.216825	-0.0102509	0.0168056	-0.0373075	0.160514	0.174961	0.146067			2.5804	0.980311	0.981407	0.979215	-0.464881	-0.44882	-0.480942	0.0228434	0.0577025	-0.0120156
2.61307	0.221921	0.236261	0.207581	-0.00937025	0.0176861	-0.0364266	0.154923	0.169493	0.140352			2.61307	0.980247	0.981345	0.97915	-0.464789	-0.448726	-0.480852	0.0235916	0.0584596	-0.0112765
2.64573	0.220911	0.235397	0.206425	-0.00926253	0.0178833	-0.0364083	0.154277	0.169031	0.139523			2.64573	0.980157	0.981255	0.979059	-0.464687	-0.448621	-0.480752	0.0243713	0.0592461	-0.0105035
2.67839	0.220783	0.235279	0.206287	-0.00923716	0.0179623	-0.0364366	0.154175	0.168991	0.13936			2.67839	0.980036	0.981135	0.978937	-0.464578	-0.448515	-0.480642	0.0251761	0.0600563	-0.00970414
2.71106	0.220757	0.235241	0.206273	-0.00921986	0.018026	-0.0364657	0.154137	0.168991	0.139282			2.71106	0.979884	0.980985	0.978782	-0.464463	-0.44841	-0.480516	0.0260124	0.060897	-0.00887224
2.74372	0.220743	0.235212	0.206274	-0.00920322	0.0180891	-0.0364955	0.154106	0.168996	0.139215			2.74372	0.979694	0.9808	0.978589	-0.464336	-0.448299	-0.480372	0.0268936	0.0617816	-0.00799443
2.77638	0.220729	0.235182	0.206276	-0.00918417	0.0181528	-0.0365211	0.154074	0.169001	0.139147			2.77638	0.979465	0.980576	0.978353	-0.464201	-0.448189	-0.480213	0.0278091	0.0627006	-0.00708241
2.80905	0.220713	0.23515	0.206277	-0.00916541	0.0182189	-0.0365497	0.15404	0.169006	0.139074			2.80905	0.979193	0.980314	0.978072	-0.464056	-0.448071	-0.480042	0.0287604	0.0636548	-0.00613408
2.84171	0.220697	0.235116	0.206277	-0.00914525	0.0182896	-0.0365801	0.154005	0.169013	0.138998			2.84171	0.978875	0.980012	0.977738	-0.463898	-0.447937	-0.47986	0.0297445	0.0646419	-0.00515299
2.87437	0.220677	0.23508	0.206275	-0.00912512	0.0183625	-0.0366128	0.153967	0.169018	0.138916			2.87437	0.97851	0.979674	0.977347	-0.463736	-0.447807	-0.479666	0.0307609	0.0656636	-0.00414183
2.90704	0.220656	0.235043	0.206269	-0.00910467	0.0184381	-0.0366474	0.153927	0.169023	0.138831			2.90704	0.978091	0.979297	0.976885	-0.463564	-0.447675	-0.479453	0.0318106	0.066724	-0.00310271
2.9397	0.220631	0.235002	0.206261	-0.00908357	0.0185159	-0.0366831	0.153884	0.169026	0.138742			2.9397	0.977614	0.978881	0.976347	-0.463384	-0.447534	-0.479233	0.0329049	0.0678279	-0.00201819
2.97236	0.220605	0.234958	0.206251	-0.00906386	0.0185938	-0.0367215	0.153837	0.169026	0.138648			2.97236	0.977073	0.978426	0.97572	-0.463194	-0.447389	-0.478999	0.0340351	0.0689696	-0.000899361
3.00503	0.220575	0.23491	0.20624	-0.00904207	0.0186752	-0.0367593	0.153788	0.169025	0.13855			3.00503	0.976465	0.977936	0.974995	-0.462997	-0.447235	-0.478759	0.0352012	0.0701507	0.000251789
3.03769	0.220542	0.234859	0.206225	-0.00901686	0.0187631	-0.0367968	0.153737	0.169025	0.138448			3.03769	0.975784	0.977405	0.974162	-0.462783	-0.447058	-0.478509	0.0364148	0.0713771	0.0014524
3.07035	0.220505	0.234803	0.206207	-0.00899313	0.0188516	-0.0368378	0.153681	0.169022	0.13834			3.07035	0.97502	0.976832	0.973207	-0.462557	-0.446868	-0.478247	0.0376671	0.0726389	0.00269532
3.10302	0.220465	0.234744	0.206187	-0.00896884	0.0189427	-0.0368803	0.153623	0.169018	0.138227			3.10302	0.974169	0.976216	0.972121	-0.462312	-0.446661	-0.477964	0.0389829	0.0739678	0.003998
3.13568	0.220423	0.234682	0.206164	-0.00894515	0.019037	-0.0369273	0.153561	0.169013	0.138109			3.13568	0.97322	0.975552	0.970887	-0.462038	-0.446432	-0.477645	0.0403524	0.0753503	0.00535446
3.16834	0.220376	0.234618	0.206135	-0.00891932	0.0191368	-0.0369754	0.153496	0.169009	0.137984			3.16834	0.972165	0.974838	0.969493	-0.461742	-0.446189	-0.477295	0.0417739	0.0767879	0.00675988
3.20101	0.220325	0.234548	0.206101	-0.00889325	0.0192396	-0.0370261	0.153427	0.169005	0.13785			3.20101	0.971	0.974069	0.967931	-0.461429	-0.445937	-0.47692	0.0432403	0.0782737	0.00820685
3.23367	0.22027	0.23448	0.206061	-0.00886593	0.0193464	-0.0370782	0.153357	0.169006	0.137708			3.23367	0.969716	0.973242	0.96619	-0.461085	-0.445665	-0.476506	0.0447621	0.0798183	0.00970583
3.26633	0.220212	0.234407	0.206017	-0.00883772	0.0194569	-0.0371323	0.153283	0.169008	0.137558			3.26633	0.968302	0.972347	0.964257	-0.460713	-0.445354	-0.476072	0.0463447	0.0814341	0.0112554
3.29899	0.220148	0.234327	0.205969	-0.00880812	0.0195733	-0.0371895	0.153206	0.169011	0.1374			3.29899	0.966743	0.97138	0.962106	-0.46031	-0.445021	-0.475598	0.0479942	0.0831294	0.0128589
3.33166	0.220082	0.234245	0.205919	-0.00877462	0.0197008	-0.03725	0.153123	0.169013	0.137234			3.33166	0.965035	0.970335	0.959735	-0.459877	-0.444658	-0.475096	0.0497006	0.0848955	0.0145057
3.36432	0.220015	0.234162	0.205868	-0.00874157	0.0198363	-0.0373194	0.15304	0.169022	0.137057			3.36432	0.963174	0.969208	0.957139	-0.459414	-0.444265	-0.474564	0.0514584	0.0867296	0.0161872
3.39698	0.219943	0.234075	0.205811	-0.00870777	0.0199737	-0.0373893	0.152952	0.169027	0.136877			3.39698	0.961146	0.967991	0.954302	-0.458919	-0.443821	-0.474017	0.0532771	0.0886262	0.017928
3.42965	0.219862	0.233977	0.205747	-0.00865717	0.0201109	-0.0374252	0.152871	0.169034	0.136707			3.42965	0.958943	0.966674	0.951213	-0.458391	-0.443332	-0.473449	0.0551482	0.0905874	0.0197089
3.46231	0.219858	0.233999	0.205716	-0.00918715	0.0208297	-0.039204	0.152366	0.169087	0.135644			3.46231	0.95656	0.965251	0.947868	-0.457828	-0.442791	-0.472864	0.0570759	0.0926242	0.0215276
3.49497	0.227107	0.259652	0.194562	-0.283559	0.0864139	-0.653533	-0.0582706	0.230923	-0.347464			3.49497	0.955124	0.962722	0.947525	-0.457123	-0.442446	-0.471799	0.0636422	0.0950734	0.0322111
3.52764	0.0203851	0.0561023	-0.0153322	0.990999	0.992185	0.989814	0.642114	0.662565	0.621664			3.52764	0.400105	0.493663	0.306546	-0.0997875	0.00303018	-0.202605	0.925571	0.968853	0.88229
3.5603	0.0175024	0.0609063	-0.0259015	0.993785	0.994515	0.993055	0.640132	0.663016	0.617248			3.5603	0.0780281	0.174936	-0.0188802	0.193887	0.31372	0.0740532	0.980332	0.993066	0.967598
3.59296	0.0168016	0.0617082	-0.0281051	0.994341	0.99501	0.993672	0.639594	0.663303	0.615885			3.59296	-0.164185	-0.0936045	-0.234766	0.489666	0.577737	0.401596	0.862354	0.908365	0.816343
3.62563	0.016201	0.0613978	-0.0289958	0.994737	0.995361	0.994112	0.639126	0.662995	0.615257			3.62563	-0.296338	-0.244332	-0.348344	0.694115	0.739852	0.648378	0.699583	0.753301	0.645865
3.65829	0.0156102	0.0609132	-0.0296928	0.995097	0.995682	0.994512	0.638657	0.662575	0.614738			3.65829	-0.361454	-0.318732	-0.404176	0.812022	0.837235	0.78681	0.567864	0.62706	0.508667
3.69095	0.0150343	0.0604158	-0.0303472	0.995433	0.99598	0.994885	0.638192	0.662144	0.61424			3.69095	-0.395318	-0.359129	-0.431507	0.879113	0.893706	0.864519	0.47283	0.536628	0.409032
3.72362	0.014475	0.0599283	-0.0309783	0.995748	0.996258	0.995237	0.637735	0.661718	0.613751			3.72362	-0.414535	-0.382569	-0.446502	0.918677	0.927624	0.909731	0.404638	0.471414	0.337861
3.75628	0.0139361	0.0594596	-0.0315873	0.996043	0.996518	0.995568	0.637289	0.661305	0.613273			3.75628	-0.426242	-0.397344	-0.45514	0.943128	0.948878	0.937379	0.354703	0.422949	0.286458
3.78894	0.0134147	0.0590075	-0.0321781	0.996319	0.996761	0.995877	0.636853	0.660899	0.612808			3.78894	-0.433744	-0.407167	-0.460321	0.958965	0.962924	0.955005	0.317128	0.386211	0.248044
3.82161	0.0129112	0.0585715	-0.0327492	0.996576	0.996988	0.996165	0.636428	0.660504	0.612352			3.82161	-0.438845	-0.414041	-0.463649	0.969635	0.972499	0.966771	0.288002	0.357431	0.218574
3.85427	0.0124251	0.0581504	-0.0333001	0.996817	0.9972	0.996435	0.636013	0.660118	0.611908			3.85427	-0.442483	-0.419005	-0.465961	0.97709	0.979272	0.974908	0.264881	0.334153	0.19561
3.88693	0.0119529	0.0577418	-0.033836	0.997042	0.997398	0.996686	0.635604	0.659737	0.611472			3.88693	-0.445259	-0.42277	-0.467747	0.98241	0.984105	0.980715	0.246161	0.315169	0.177153
3.9196	0.0114969	0.0573473	-0.0343535	0.997252	0.997582	0.996921	0.635206	0.659366	0.611045			3.9196	-0.447406	-0.425685	-0.469126	0.986289	0.987623	0.984954	0.230733	0.299393	0.162074
3.95226	0.0110556	0.0569663	-0.0348551	0.997447	0.997754	0.997141	0.634816	0.659004	0.610627			3.95226	-0.44912	-0.428013	-0.470228	0.989161	0.990236	0.988087	0.217875	0.286228	0.149521
3.98492	0.0106272	0.0565951	-0.0353406	0.99763	0.997915	0.997345	0.634434	0.658649	0.610219			3.98492	-0.450492	-0.429896	-0.471088	0.991333	0.992214	0.990452	0.206984	0.275017	0.138951
4.01759	0.0102125	0.056237	-0.0358119	0.997801	0.998066	0.997536	0.634063	0.658304	0.609822			4.01759	-0.451601	-0.431417	-0.471785	0.993003	0.993731	0.992274	0.19768	0.265429	0.12993
4.05025	0.00981045	0.0558905	-0.0362696	0.99796	0.998206	0.997713	0.6337	0.65797	0.60943			4.05025	-0.452524	-0.43268	-0.472368	0.994304	0.994911	0.993698	0.189655	0.257135	0.122175
4.08291	0.00942123	0.0555546	-0.0367122	0.998108	0.998337	0.997878	0.633345	0.657643	0.609047			4.08291	-0.453305	-0.433744	-0.472866	0.995328	0.995835	0.994821	0.18268	0.249912	0.115448
4.11558	0.00904387	0.055228	-0.0371403	0.998246	0.998459	0.998033	0.632999	0.657322	0.608676			4.11558	-0.453969	-0.434642	-0.473296	0.996144	0.996571	0.995716	0.176576	0.243564	0.109588
4.14824	0.00867839	0.0549121	-0.0375553	0.998375	0.998572	0.998178	0.632662	0.657009	0.608316			4.14824	-0.454541	-0.435409	-0.473673	0.996797	0.997159	0.996435	0.171201	0.237954	0.104448
4.1809	0.0083235	0.0546044	-0.0379574	0.998496	0.998678	0.998314	0.632333	0.656704	0.607962			4.1809	-0.455036	-0.436073	-0.474	0.997327	0.997635	0.99702	0.16644	0.232972	0.0999086
4.21357	0.00797924	0.0543058	-0.0383473	0.998609	0.998777	0.99844	0.632012	0.656407	0.607617			4.21357	-0.455466	-0.436646	-0.474285	0.997758	0.998021	0.997495	0.162217	0.228547	0.0958867
4.24623	0.00764601	0.054016	-0.038724	0.998714	0.99887	0.998558	0.631699	0.656116	0.607282			4.24623	-0.455839	-0.437144	-0.474534	0.998112	0.998338	0.997887	0.158455	0.224613	0.0922966
4.27889	0.00732367	0.0537342	-0.0390869	0.998811	0.998955	0.998667	0.631394	0.655833	0.606956			4.27889	-0.456171	-0.437583	-0.474759	0.998405	0.998598	0.998211	0.155086	0.221082	0.0890903
4.31156	0.00701099	0.0534601	-0.0394381	0.998902	0.999036	0.998769	0.631097	0.655555	0.606639			4.31156	-0.456463	-0.437971	-0.474955	0.998647	0.998813	0.998481	0.15205	0.217892	0.0862072
4.34422	0.00670845	0.053195	-0.0397781	0.998987	0.99911	0.998864	0.630808	0.655285	0.60633			4.34422	-0.456721	-0.438313	-0.475128	0.998848	0.998992	0.998705	0.149309	0.215009	0.0836087
4.37688	0.00641634	0.0529393	-0.0401066	0.999066	0.999179	0.998952	0.630527	0.655023	0.60603			4.37688	-0.456952	-0.438619	-0.475285	0.999018	0.999142	0.998894	0.146829	0.212391	0.0812681
4.40955	0.00613393	0.0526926	-0.0404247	0.999139	0.999243	0.999034	0.630254	0.654769	0.605739			4.40955	-0.457163	-0.438899	-0.475426	0.99916	0.999268	0.999053	0.144582	0.210016	0.0791478
4.44221	0.00586207	0.0524558	-0.0407317	0.999207	0.999303	0.99911	0.62999	0.654523	0.605456			4.44221	-0.457352	-0.43915	-0.475554	0.999281	0.999374	0.999187	0.142538	0.207852	0.0772246
4.47487	0.00559943	0.0522272	-0.0410284	0.99927	0.999359	0.999181	0.629733	0.654283	0.605182			4.47487	-0.457523	-0.439376	-0.475669	0.999382	0.999464	0.999301	0.140674	0.205874	0.0754735
4.50754	0.00534521	0.0520047	-0.0413143	0.999328	0.99941	0.999247	0.629482	0.654049	0.604915			4.50754	-0.457677	-0.439581	-0.475773	0.999469	0.99954	0.999398	0.13897	0.204064	0.0738767
4.5402	0.00509938	0.0517902	-0.0415915	0.999383	0.999458	0.999308	0.629238	0.653821	0.604656			4.5402	-0.457818	-0.439769	-0.475867	0.999542	0.999604	0.999481	0.137412	0.202406	0.0724187
4.57286	0.00486144	0.0515823	-0.0418595	0.999433	0.999503	0.999364	0.629001	0.6536	0.604403			4.57286	-0.457945	-0.439939	-0.475951	0.999605	0.999659	0.999551	0.135985	0.200885	0.0710848
4.60553	0.00463069	0.0513803	-0.0421189	0.99948	0.999544	0.999417	0.62877	0.653383	0.604157			4.60553	-0.458062	-0.440095	-0.476029	0.999659	0.999706	0.999612	0.134673	0.199484	0.0698615
4.63819	0.00440733	0.0511845	-0.0423698	0.999524	0.999582	0.999465	0.628545	0.653173	0.603918			4.63819	-0.458169	-0.440238	-0.4761	0.999705	0.999746	0.999664	0.133467	0.198193	0.06874
4.67085	0.00419147	0.0509945	-0.0426115	0.999564	0.999617	0.99951	0.628327	0.652968	0.603687			4.67085	-0.458267	-0.440368	-0.476166	0.999745	0.999781	0.999709	0.132356	0.197002	0.0677093
4.70352	0.00398301	0.0508109	-0.0428449	0.999601	0.99965	0.999552	0.628116	0.652769	0.603464			4.70352	-0.458356	-0.440487	-0.476225	0.999779	0.99981	0.999747	0.13133	0.1959	0.0667597
4.73618	0.0037808	0.0506331	-0.0430715	0.999635	0.99968	0.999591	0.627911	0.652575	0.603246			4.73618	-0.458437	-0.440595	-0.476279	0.999808	0.999836	0.999781	0.130383	0.194881	0.0658852
4.76884	0.00358529	0.0504613	-0.0432907	0.999667	0.999708	0.999626	0.627711	0.652387	0.603036			4.76884	-0.458512	-0.440695	-0.476328	0.999834	0.999858	0.99981	0.129506	0.193936	0.0650764
4.80151	0.00339626	0.0502954	-0.0435028	0.999697	0.999734	0.999659	0.627518	0.652204	0.602832			4.80151	-0.458581	-0.440787	-0.476375	0.999856	0.999877	0.999834	0.128695	0.193061	0.0643294
4.83417	0.0032132	0.0501345	-0.0437081	0.999724	0.999758	0.99969	0.62733	0.652027	0.602633			4.83417	-0.458644	-0.44087	-0.476417	0.999875	0.999893	0.999856	0.127945	0.192248	0.0636418
4.86683	0.00303576	0.0499783	-0.0439068	0.999749	0.99978	0.999718	0.627148	0.651855	0.602441			4.86683	-0.458701	-0.440947	-0.476456	0.999891	0.999908	0.999875	0.127249	0.191496	0.063002
4.8995	0.00286368	0.0498269	-0.0440996	0.999772	0.999801	0.999744	0.62697	0.651687	0.602253			4.8995	-0.458755	-0.441018	-0.476491	0.999906	0.99992	0.999891	0.126603	0.190795	0.0624101
4.93216	0.00269757	0.0496809	-0.0442858	0.999794	0.99982	0.999768	0.626798	0.651525	0.602071			4.93216	-0.458804	-0.441083	-0.476525	0.999918	0.99993	0.999905	0.126004	0.190144	0.0618651
4.96482	0.00253676	0.0495392	-0.0444656	0.999814	0.999837	0.99979	0.626631	0.651367	0.601894			4.96482	-0.458849	-0.441143	-0.476555	0.999929	0.99994	0.999918	0.125447	0.189538	0.0613566
4.99749	0.00238101	0.049402	-0.04464	0.999832	0.999853	0.999811	0.626468	0.651214	0.601723			4.99749	-0.458891	-0.441197	-0.476584	0.999938	0.999948	0.999929	0.12493	0.188974	0.0608851
5.03015	0.00223009	0.0492695	-0.0448093	0.999848	0.999867	0.999829	0.626311	0.651066	0.601556			5.03015	-0.458929	-0.441248	-0.476611	0.999946	0.999955	0.999938	0.124448	0.188448	0.0604475
5.06281	0.00208411	0.0491415	-0.0449733	0.999864	0.999881	0.999847	0.626158	0.650922	0.601393			5.06281	-0.458965	-0.441295	-0.476635	0.999954	0.999961	0.999946	0.123999	0.187958	0.0600399
5.09548	0.00194322	0.0490181	-0.0451316	0.999878	0.999893	0.999862	0.62601	0.650783	0.601236			5.09548	-0.458998	-0.441338	-0.476658	0.99996	0.999966	0.999954	0.123581	0.1875	0.0596626
5.12814	0.00180646	0.0488984	-0.0452854	0.999891	0.999904	0.999877	0.625866	0.650648	0.601083			5.12814	-0.459029	-0.441378	-0.476679	0.999965	0.999971	0.99996	0.123191	0.187073	0.0593102
5.1608	0.00167454	0.0487823	-0.0454332	0.999902	0.999914	0.99989	0.625726	0.650517	0.600935			5.1608	-0.459057	-0.441415	-0.476699	0.99997	0.999975	0.999965	0.122828	0.186674	0.0589824
5.19347	0.00154631	0.04867	-0.0455774	0.999913	0.999924	0.999902	0.62559	0.65039	0.600791			5.19347	-0.459084	-0.44145	-0.476717	0.999974	0.999978	0.99997	0.122489	0.186301	0.0586769
5.22613	0.00142232	0.0485615	-0.0457168	0.999923	0.999932	0.999913	0.625458	0.650266	0.600651			5.22613	-0.459108	-0.441482	-0.476734	0.999978	0.999981	0.999974	0.122172	0.185952	0.0583924
5.25879	0.00130279	0.0484563	-0.0458507	0.999932	0.99994	0.999923	0.625331	0.650147	0.600515			5.25879	-0.459131	-0.441512	-0.47675	0.999981	0.999984	0.999978	0.121877	0.185628	0.0581264
5.29146	0.00118666	0.0483548	-0.0459815	0.99994	0.999947	0.999932	0.625207	0.650032	0.600383			5.29146	-0.459152	-0.441539	-0.476764	0.999984	0.999986	0.999981	0.1216	0.185322	0.0578786
5.32412	0.00107502	0.0482561	-0.0461061	0.999947	0.999954	0.999941	0.625088	0.649918	0.600258			5.32412	-0.459171	-0.441565	-0.476778	0.999986	0.999988	0.999984	0.121342	0.185037	0.057647
5.35678	0.000965803	0.0481607	-0.0462291	0.999954	0.99996	0.999948	0.624971	0.649809	0.600133			5.35678	-0.45919	-0.441589	-0.47679	0.999988	0.99999	0.999986	0.1211	0.18477	0.0574312
5.38945	0.000860826	0.0480685	-0.0463469	0.99996	0.999965	0.999955	0.624858	0.649704	0.600012			5.38945	-0.459206	-0.441611	-0.476802	0.99999	0.999992	0.999988	0.120874	0.184519	0.0572299
5.42211	0.000759041	0.0479792	-0.0464611	0.999965	0.99997	0.999961	0.624748	0.649601	0.599896			5.42211	-0.459222	-0.441631	-0.476814	0.999992	0.999993	0.99999	0.120663	0.184284	0.0570418
5.45477	0.000660857	0.0478931	-0.0465714	0.99997	0.999974	0.999967	0.624642	0.649502	0.599783			5.45477	-0.459237	-0.44165	-0.476824	0.999993	0.999994	0.999992	0.120465	0.184064	0.0568656
5.48744	0.000566177	0.0478094	-0.0466771	0.999975	0.999978	0.999971	0.62454	0.649405	0.599675			5.48744	-0.459251	-0.441668	-0.476834	0.999994	0.999995	0.999993	0.120279	0.183858	0.056701
5.5201	0.000474555	0.0477285	-0.0467794	0.999979	0.999981	0.999976	0.62444	0.649311	0.599569			5.5201	-0.459264	-0.441684	-0.476843	0.999995	0.999996	0.999994	0.120105	0.183664	0.0565467
5.55276	0.000385002	0.0476493	-0.0468793	0.999982	0.999984	0.99998	0.624343	0.649219	0.599467			5.55276	-0.459276	-0.441699	-0.476852	0.999996	0.999997	0.999995	0.119942	0.183482	0.0564025
5.58543	0.000299046	0.0475735	-0.0469754	0.999985	0.999987	0.999983	0.624249	0.649131	0.599368			5.58543	-0.459287	-0.441714	-0.47686	0.999997	0.999997	0.999996	0.119789	0.183311	0.0562668
5.61809	0.000215987	0.0475001	-0.0470681	0.999988	0.999989	0.999986	0.624159	0.649046	0.599272			5.61809	-0.459297	-0.441727	-0.476867	0.999997	0.999998	0.999997	0.119646	0.183152	0.0561401
5.65075	0.000135054	0.0474287	-0.0471586	0.99999	0.999991	0.999989	0.624071	0.648963	0.599178			5.65075	-0.459307	-0.441739	-0.476874	0.999998	0.999998	0.999998	0.119511	0.183001	0.0560215
5.68342	5.71136e-05	0.04736	-0.0472457	0.999992	0.999993	0.999991	0.623985	0.648883	0.599088			5.68342	-0.459316	-0.441751	-0.47688	0.999998	0.999999	0.999998	0.119385	0.18286	0.0559103
5.71608	-1.85624e-05	0.0472932	-0.0473304	0.999994	0.999995	0.999993	0.623903	0.648805	0.599			5.71608	-0.459324	-0.441762	-0.476886	0.999999	0.999999	0.999999	0.119267	0.182728	0.0558066
5.74874	-9.21492e-05	0.0472279	-0.0474122	0.999995	0.999996	0.999995	0.623822	0.648729	0.598915			5.74874	-0.459332	-0.441772	-0.476892	0.999999	0.999999	0.999999	0.119156	0.182603	0.0557085
5.78141	-0.000163024	0.0471654	-0.0474915	0.999997	0.999997	0.999996	0.623744	0.648656	0.598832			5.78141	-0.459339	-0.441782	-0.476897	0.999999	0.999999	0.999999	0.119052	0.182486	0.0556167
5.81407	-0.000231872	0.0471051	-0.0475688	0.999998	0.999998	0.999997	0.623668	0.648586	0.598751			5.81407	-0.459346	-0.441791	-0.476902	1	1	0.999999	0.118953	0.182376	0.0555306
5.84673	-0.000298648	0.0470459	-0.0476432	0.999998	0.999999	0.999998	0.623595	0.648516	0.598674			5.84673	-0.459352	-0.441799	-0.476906	1	1	1	0.118861	0.182273	0.0554494
5.8794	-0.000362778	0.0469891	-0.0477147	0.999999	0.999999	0.999999	0.623524	0.64845	0.598599			5.8794	-0.459358	-0.441806	-0.47691	1	1	1	0.118774	0.182175	0.0553732
5.91206	-0.000425361	0.0469338	-0.0477845	1	1	0.999999	0.623455	0.648385	0.598526			5.91206	-0.459364	-0.441814	-0.476914	1	1	1	0.118692	0.182083	0.0553016
5.94472	-0.000485886	0.0468806	-0.0478524	1	1	1	0.623389	0.648323	0.598455			5.94472	-0.459369	-0.44182	-0.476918	1	1	1	0.118616	0.181997	0.0552341
5.97739	-0.000535927	0.0468275	-0.0478993	1	1	1	0.623334	0.648252	0.598415			5.97739	-0.459374	-0.441827	-0.476921	1	1	1	0.118543	0.181915	0.0551707
6.01005	0.00267191	0.0747766	-0.0694328	0.996711	0.999122	0.9943	0.623906	0.671044	0.576767			6.01005	-0.459378	-0.441832	-0.476924	1	1	1	0.118476	0.181841	0.055111
6.04271	0.0490237	0.188287	-0.0902396	0.870754	0.927768	0.81374	0.596224	0.725844	0.466605			6.04271	-0.459376	-0.441825	-0.476928	1	1	1	0.118462	0.181858	0.0550655
6.07538	0.115461	0.173769	0.0571523	0.185726	0.261097	0.110355	0.204504	0.279283	0.129724			6.07538	-0.459356	-0.441779	-0.476932	1	1	1	0.118594	0.182139	0.0550487
6.10804	0.115421	0.137557	0.0932847	0.0228834	0.0741333	-0.0283665	0.0889226	0.133929	0.0439165			6.10804	-0.459305	-0.44167	-0.476939	1	1	1	0.118969	0.182882	0.0550574
6.1407	0.113291	0.132429	0.0941529	0.00700402	0.05922	-0.045212	0.0757917	0.120904	0.030679			6.1407	-0.45921	-0.441466	-0.476955	1	1	1	0.119684	0.184328	0.0550406
6.17337	0.110855	0.129974	0.0917351	0.00560107	0.0583697	-0.0471675	0.072918	0.118433	0.027403			6.17337	-0.459061	-0.441133	-0.47699	1	1	0.999999	0.120835	0.186809	0.0548608
6.20603	0.108382	0.127793	0.0889702	0.0056711	0.0586743	-0.0473321	0.071099	0.116834	0.0253636			6.20603	-0.458845	-0.440626	-0.477064	1	1	0.999999	0.122517	0.190777	0.0542575
6.23869	0.105926	0.125679	0.0861727	0.00589817	0.0590725	-0.0472762	0.0694234	0.11534	0.0235072			6.23869	-0.45855	-0.43989	-0.47721	0.999999	1	0.999999	0.124827	0.196827	0.0528277
6.27136	0.103483	0.123602	0.0833646	0.00612317	0.0594494	-0.0472031	0.0677628	0.113844	0.0216817			6.27136	-0.458163	-0.438853	-0.477473	0.999999	1	0.999998	0.127862	0.205673	0.0500502
6.30402	0.10111	0.12164	0.0805802	0.00634534	0.0598155	-0.0471248	0.0661453	0.112433	0.0198572			6.30402	-0.457672	-0.437431	-0.477912	0.999999	1	0.999997	0.131717	0.218076	0.0453577
6.33668	0.0987776	0.119691	0.0778644	0.00656079	0.0601849	-0.0470634	0.0645633	0.111049	0.0180772			6.33668	-0.457065	-0.435532	-0.478598	0.999999	1	0.999997	0.136488	0.234746	0.0382308
6.36935	0.0964636	0.11775	0.0751771	0.00676069	0.0605137	-0.0469923	0.0629699	0.109638	0.0163018			6.36935	-0.456331	-0.433057	-0.479605	0.999998	1	0.999996	0.142273	0.256284	0.0282617
6.40201	0.0941948	0.115863	0.072527	0.00693306	0.0608218	-0.0469556	0.061398	0.108259	0.0145366			6.40201	-0.455456	-0.42991	-0.481002	0.999998	1	0.999995	0.149166	0.283171	0.0151611
6.43467	0.0919807	0.114034	0.0699275	0.00709012	0.0611252	-0.046945	0.059869	0.106933	0.0128051			6.43467	-0.454429	-0.426006	-0.482852	0.999998	1	0.999993	0.157265	0.315805	-0.0012746
6.46734	0.0898344	0.112305	0.0673636	0.00724636	0.0614224	-0.0469297	0.0583943	0.105666	0.0111223			6.46734	-0.453237	-0.421272	-0.485203	0.999997	1	0.999992	0.166665	0.354536	-0.0212057
6.5	0.0877105	0.110566	0.064855	0.00740126	0.0617081	-0.0469055	0.0569442	0.104389	0.00949935			6.5	-0.451869	-0.415643	-0.488096	0.999997	1	0.99999	0.177463	0.399706	-0.0447795

## Sheet: FigSI6b
\mu	0	0.1	0.3	0.5	0.7	0.9	0.97
\Delta similarity (mean)	-0.00323529	0.073763	0.131364	0.221958	0.324818	0.498846	0.642082
\Delta similarity (SD)	0.0449385	0.0362686	0.0732315	0.0677987	0.0544617	0.016178	0.0239577

## Sheet: FigSI6c
Early							Late
time	balance level (mean)	balance level (mean+SD)	balance level (mean-SD)				time	balance level (mean)	balance level (mean+SD)	balance level (mean-SD)
0	21.3384	9.04892	52.0633				0	21.287	8.70363	52.5458
0.0326633	21.4433	9.26142	49.879				0.0326633	21.7698	8.97013	52.1953
0.0653266	22.0475	9.53415	50.6168				0.0653266	22.2557	9.29501	53.5507
0.0979899	22.6918	9.81971	51.6278				0.0979899	22.6414	9.44276	53.8779
0.130653	23.441	10.1274	53.0541				0.130653	23.0631	9.73245	54.6893
0.163317	24.1282	10.4475	54.2681				0.163317	23.4172	9.79301	55.2515
0.19598	24.8054	10.8015	56.3623				0.19598	23.8141	9.86546	55.1407
0.228643	25.5415	11.1472	58.0533				0.228643	24.1006	9.97417	55.5756
0.261307	26.2749	11.5093	59.3199				0.261307	24.2746	10.1597	56.0861
0.29397	27.0574	11.8675	60.744				0.29397	24.3577	10.266	56.0561
0.326633	27.8682	12.23	61.8116				0.326633	24.439	10.2505	56.6601
0.359296	28.637	12.6121	63.183				0.359296	24.4727	10.2143	57.4151
0.39196	29.462	13.0016	64.5455				0.39196	24.5771	10.204	57.2937
0.424623	30.2244	13.4098	66.3127				0.424623	24.6239	10.1248	58.0151
0.457286	31.0106	13.8334	68.3625				0.457286	24.6513	10.1	57.4056
0.48995	31.7703	14.2749	69.8752				0.48995	24.6039	10.1844	56.9891
0.522613	32.5444	14.7186	71.2374				0.522613	24.7118	10.1463	56.8816
0.555276	33.3868	15.1829	73.1594				0.555276	24.5631	10.1204	57.1061
0.58794	34.3822	15.6627	75.1729				0.58794	24.5525	10.0851	56.6613
0.620603	35.2804	16.145	76.7786				0.620603	24.5983	10.1598	56.8511
0.653266	36.278	16.625	78.3123				0.653266	24.5358	10.1398	57.542
0.68593	37.2433	17.1039	80.0508				0.68593	24.544	10.0942	57.8561
0.718593	38.2377	17.5863	82.3643				0.718593	24.4955	10.0656	57.5364
0.751256	39.1688	18.0878	84.104				0.751256	24.464	10.0634	57.936
0.78392	40.1391	18.5728	85.4355				0.78392	24.3714	10.0395	57.7371
0.816583	40.9449	19.0998	86.7609				0.816583	24.2097	10.0337	58.012
0.849246	41.8155	19.6722	88.1782				0.849246	24.1003	10.0323	57.3428
0.88191	42.6621	20.2461	89.6931				0.88191	24.1496	9.97693	57.2485
0.914573	43.4734	20.8205	91.5762				0.914573	24.112	9.94646	56.8695
0.947236	44.3996	21.436	93.0714				0.947236	24.0405	9.904	56.4959
0.979899	45.1546	22.0287	94.7128				0.979899	24.081	9.87874	56.6143
1.01256	45.9564	22.6537	95.2916				1.01256	24.0045	9.86258	56.3919
1.04523	46.828	23.2737	96.25				1.04523	23.927	9.83514	56.7117
1.07789	47.6909	23.9137	97.1454				1.07789	23.9432	9.87196	56.9275
1.11055	48.6919	24.6112	98.6745				1.11055	23.8775	9.8254	56.9782
1.14322	49.716	25.242	99.4489				1.14322	23.9548	9.8223	57.4478
1.17588	50.5892	25.9036	100.268				1.17588	23.9369	9.83777	56.9889
1.20854	51.4406	26.5968	101.78				1.20854	23.7396	9.86093	56.8876
1.24121	52.0475	27.2159	102.181				1.24121	23.7964	9.90085	56.9235
1.27387	53.0406	27.9993	103.078				1.27387	23.7358	9.8944	57.0023
1.30653	54.0098	28.691	103.908				1.30653	23.7627	9.84462	56.9565
1.3392	54.847	29.3904	104.924				1.3392	23.7296	9.80112	57.0304
1.37186	55.7338	30.1469	105.205				1.37186	23.6305	9.81419	56.7997
1.40452	56.5918	30.8733	105.114				1.40452	23.6331	9.75858	56.4794
1.43719	57.3431	31.6032	105.082				1.43719	23.5773	9.76269	56.2078
1.46985	58.0449	32.2679	105.245				1.46985	23.6038	9.74478	56.1025
1.50251	58.8429	32.9383	105.608				1.50251	23.6007	9.72031	56.2401
1.53518	59.4001	33.6812	105.853				1.53518	23.6134	9.71693	56.1436
1.56784	60.0846	34.4707	106.258				1.56784	23.6501	9.72204	55.8092
1.6005	60.6699	35.1016	106.695				1.6005	23.6477	9.71258	55.7467
1.63317	61.2566	35.794	106.955				1.63317	23.6964	9.71585	55.7752
1.66583	61.8589	36.4865	107.592				1.66583	23.6185	9.72791	56.0514
1.69849	62.4772	37.3482	107.309				1.69849	23.6689	9.73252	55.4631
1.73116	63.0616	38.1036	106.785				1.73116	23.5919	9.73172	55.4305
1.76382	63.6869	38.7795	106.238				1.76382	23.5597	9.71056	55.4699
1.79648	64.2658	39.4455	106.427				1.79648	23.546	9.67511	55.705
1.82915	64.7137	40.081	106.485				1.82915	23.5785	9.65279	55.5517
1.86181	65.2774	40.7794	106.205				1.86181	23.6017	9.67142	55.3431
1.89447	65.6772	41.5347	105.531				1.89447	23.5783	9.69262	55.3607
1.92714	66.1782	42.3492	105.369				1.92714	23.5256	9.69179	55.6326
1.9598	66.5463	43.0409	104.968				1.9598	23.4335	9.70311	55.6768
1.99246	67.0784	43.6764	104.252				1.99246	23.4202	9.70479	55.6673
2.02513	67.4816	44.3196	103.898				2.02513	23.4559	9.70533	55.7162
2.05779	67.7222	45.0657	103.801				2.05779	23.4384	9.70147	55.6108
2.09045	67.9789	45.7594	103.642				2.09045	23.4102	9.69439	55.4608
2.12312	68.4248	46.3775	103.086				2.12312	23.4127	9.67142	55.4636
2.15578	68.7126	46.9923	102.135				2.15578	23.3726	9.66598	55.5404
2.18844	68.8799	47.5972	101.626				2.18844	23.3572	9.68289	55.5839
2.22111	69.2164	48.1973	101.135				2.22111	23.3359	9.69269	55.461
2.25377	69.5811	48.8364	100.173				2.25377	23.3526	9.70922	55.5373
2.28643	69.783	49.4559	99.4268				2.28643	23.3247	9.70952	55.4135
2.3191	70.0942	50.0552	98.8682				2.3191	23.3403	9.71569	55.4595
2.35176	70.3064	50.7225	98.4689				2.35176	23.3766	9.72123	55.3397
2.38442	70.5121	51.4151	97.6764				2.38442	23.3536	9.72265	55.3087
2.41709	70.6323	52.0064	97.037				2.41709	23.3413	9.70444	55.3326
2.44975	70.7647	52.53	96.4843				2.44975	23.3454	9.71414	55.193
2.48241	70.8164	52.981	95.8254				2.48241	23.3252	9.72624	55.1111
2.51508	0	0	0				2.51508	0	0	0
2.54774	0	0	0				2.54774	0	0	0
2.5804	0	0	0				2.5804	0	0	0
2.61307	0	0	0				2.61307	0	0	0
2.64573	0	0	0				2.64573	0	0	0
2.67839	0	0	0				2.67839	0	0	0
2.71106	0	0	0				2.71106	0	0	0
2.74372	0	0	0				2.74372	0	0	0
2.77638	0	0	0				2.77638	0	0	0
2.80905	0	0	0				2.80905	0	0	0
2.84171	0	0	0				2.84171	0	0	0
2.87437	0	0	0				2.87437	0	0	0
2.90704	0	0	0				2.90704	0	0	0
2.9397	0	0	0				2.9397	0	0	0
2.97236	0	0	0				2.97236	0	0	0
3.00503	0	0	0				3.00503	0	0	0
3.03769	0	0	0				3.03769	0	0	0
3.07035	0	0	0				3.07035	0	0	0
3.10302	0	0	0				3.10302	0	0	0
3.13568	0	0	0				3.13568	0	0	0
3.16834	0	0	0				3.16834	0	0	0
3.20101	0	0	0				3.20101	0	0	0
3.23367	0	0	0				3.23367	0	0	0
3.26633	0	0	0				3.26633	0	0	0
3.29899	0	0	0				3.29899	0	0	0
3.33166	0	0	0				3.33166	0	0	0
3.36432	0	0	0				3.36432	0	0	0
3.39698	0	0	0				3.39698	0	0	0
3.42965	0	0	0				3.42965	0	0	0
3.46231	0	0	0				3.46231	0	0	0
3.49497	0	0	0				3.49497	0	0	0
3.52764	86.306	75.0422	98.5893				3.52764	135.087	88.1852	206.429
3.5603	76.6139	67.0967	86.9811				3.5603	138.39	110.264	175.418
3.59296	75.8124	66.5075	85.9755				3.59296	125.779	86.6378	189.258
3.62563	75.7721	66.5891	85.7449				3.62563	105.613	61.9366	187.702
3.65829	75.789	66.7022	85.6005				3.65829	88.6906	46.8508	176.242
3.69095	75.7683	66.8438	85.4892				3.69095	76.3533	37.8504	159.13
3.72362	75.7846	67.0262	85.2601				3.72362	67.0162	31.7937	143.547
3.75628	75.8076	67.1967	85.1237				3.75628	59.9472	27.6036	131.082
3.78894	75.8534	67.3597	84.936				3.78894	54.5818	24.6947	122.568
3.82161	75.8781	67.5523	84.8351				3.82161	50.4552	22.3394	112.837
3.85427	75.8858	67.741	84.7551				3.85427	46.8217	20.5821	106.235
3.88693	75.8885	67.8421	84.6145				3.88693	43.8957	19.1405	101.101
3.9196	75.9207	67.9046	84.449				3.9196	41.5747	17.9753	96.2938
3.95226	75.9394	68.0096	84.3198				3.95226	39.5281	16.9897	92.3544
3.98492	75.9674	68.1131	84.211				3.98492	37.6007	16.1869	88.4057
4.01759	75.9957	68.2276	84.1399				4.01759	36.0663	15.5198	85.2096
4.05025	75.9597	68.4089	84.0345				4.05025	34.7849	14.9319	81.7894
4.08291	75.9696	68.6182	84.0004				4.08291	33.6474	14.4136	79.3024
4.11558	75.9975	68.6726	83.9314				4.11558	32.6321	13.9585	77.2038
4.14824	75.995	68.7968	83.798				4.14824	31.7694	13.5518	75.2922
4.1809	76.0243	68.845	83.6973				4.1809	31.027	13.2026	73.5224
4.21357	76.0562	68.9269	83.6307				4.21357	30.2872	12.8969	71.9382
4.24623	76.0736	68.9915	83.5416				4.24623	29.6613	12.6228	70.2881
4.27889	76.1039	69.0394	83.4275				4.27889	29.1345	12.3774	68.9417
4.31156	76.0948	69.0922	83.4066				4.31156	28.6529	12.1627	67.6884
4.34422	76.0927	69.1874	83.3827				4.34422	28.2194	11.9723	66.736
4.37688	76.091	69.2946	83.3507				4.37688	27.7999	11.7999	65.914
4.40955	76.0871	69.3483	83.285				4.40955	27.4353	11.6413	65.0675
4.44221	76.1081	69.3747	83.2655				4.44221	27.1247	11.4982	64.3408
4.47487	76.0941	69.4148	83.1736				4.47487	26.8269	11.3643	63.5675
4.50754	76.1018	69.4544	83.1119				4.50754	26.5361	11.2373	62.8978
4.5402	76.1274	69.5272	83.0681				4.5402	26.2604	11.1216	62.2381
4.57286	76.1423	69.57	83.0051				4.57286	26.0097	11.0161	61.6805
4.60553	76.1315	69.6221	82.9886				4.60553	25.7831	10.9202	61.1513
4.63819	76.1167	69.656	82.9822				4.63819	25.5902	10.8334	60.7712
4.67085	76.122	69.6774	82.9369				4.67085	25.4141	10.7554	60.398
4.70352	76.1489	69.661	82.9315				4.70352	25.2485	10.6851	60.0684
4.73618	76.1672	69.7008	82.8886				4.73618	25.0943	10.6211	59.6965
4.76884	76.1943	69.7145	82.8826				4.76884	24.9541	10.5623	59.2754
4.80151	76.1973	69.7439	82.8335				4.80151	24.821	10.5063	58.9229
4.83417	76.2227	69.7523	82.8492				4.83417	24.7004	10.4552	58.6015
4.86683	76.2412	69.7633	82.8433				4.86683	24.5841	10.4074	58.3373
4.8995	76.2504	69.7891	82.8104				4.8995	24.4772	10.3645	58.112
4.93216	76.2612	69.8292	82.8				4.93216	24.3787	10.325	57.9243
4.96482	76.2612	69.8606	82.7728				4.96482	24.2962	10.2884	57.7504
4.99749	76.2622	69.8636	82.7521				4.99749	24.2175	10.2566	57.585
5.03015	76.2724	69.8581	82.7001				5.03015	24.14	10.2256	57.435
5.06281	76.2752	69.8931	82.7095				5.06281	24.0684	10.197	57.2748
5.09548	76.2733	69.9134	82.7105				5.09548	24.0032	10.1704	57.1203
5.12814	76.2666	69.9355	82.7002				5.12814	23.9435	10.1453	56.9685
5.1608	76.2677	69.9566	82.6844				5.1608	23.886	10.1221	56.8926
5.19347	76.2739	69.9711	82.6616				5.19347	23.8322	10.1005	56.7753
5.22613	76.2645	70.0279	82.6226				5.22613	23.7835	10.0806	56.6618
5.25879	76.259	70.0312	82.6306				5.25879	23.7428	10.0622	56.5614
5.29146	76.2616	70.0516	82.6311				5.29146	23.7067	10.0455	56.4671
5.32412	76.2668	70.0573	82.62				5.32412	23.6692	10.0299	56.3676
5.35678	76.2597	70.0608	82.622				5.35678	23.6325	10.0153	56.2817
5.38945	76.2536	70.0527	82.5915				5.38945	23.5976	10.0011	56.2065
5.42211	76.2521	70.0648	82.6089				5.42211	23.5652	9.98782	56.1402
5.45477	76.2547	70.0837	82.607				5.45477	23.5351	9.97547	56.0768
5.48744	76.2576	70.0939	82.5813				5.48744	23.5067	9.96397	56.018
5.5201	76.2687	70.1275	82.5525				5.5201	23.48	9.95327	55.9663
5.55276	76.2744	70.1348	82.5352				5.55276	23.4552	9.94331	55.9193
5.58543	76.2839	70.1472	82.5119				5.58543	23.4321	9.93404	55.8745
5.61809	76.2882	70.1439	82.5326				5.61809	23.4105	9.92542	55.8295
5.65075	76.2952	70.1598	82.528				5.65075	23.3834	9.91728	55.7893
5.68342	76.3105	70.1652	82.4965				5.68342	23.3599	9.90965	55.7508
5.71608	76.2996	70.185	82.5065				5.71608	23.3414	9.90253	55.7148
5.74874	76.292	70.2011	82.5152				5.74874	23.3254	9.89582	55.6815
5.78141	76.2944	70.2229	82.5019				5.78141	23.3109	9.88957	55.6507
5.81407	76.2981	70.2375	82.499				5.81407	23.2978	9.88374	55.6222
5.84673	76.3047	70.245	82.4951				5.84673	23.2858	9.8783	55.5922
5.8794	76.3015	70.2617	82.481				5.8794	23.2746	9.87323	55.5642
5.91206	76.2934	70.2858	82.4849				5.91206	23.2643	9.8685	55.5401
5.94472	76.2881	70.2884	82.4828				5.94472	23.2547	9.86408	55.5186
5.97739	76.2456	70.2709	82.4381				5.97739	23.2457	9.85996	55.4988
6.01005	0	0	0				6.01005	0	0	0
6.04271	0	0	0				6.04271	0	0	0
6.07538	0	0	0				6.07538	0	0	0
6.10804	0	0	0				6.10804	0	0	0
6.1407	0	0	0				6.1407	0	0	0
6.17337	0	0	0				6.17337	0	0	0
6.20603	0	0	0				6.20603	0	0	0
6.23869	0	0	0				6.23869	0	0	0
6.27136	0	0	0				6.27136	0	0	0
6.30402	0	0	0				6.30402	0	0	0
6.33668	0	0	0				6.33668	0	0	0
6.36935	0	0	0				6.36935	0	0	0
6.40201	0	0	0				6.40201	0	0	0
6.43467	0	0	0				6.43467	0	0	0
6.46734	0	0	0				6.46734	0	0	0
6.5	0	0	0				6.5	0	0	0

[truncated: 18 more sheets: FigSI6d, FigSI6e, FigSI7b, FigSI7c, FigSI7d, FigSI7e, FigSI7f, FigSI7g, FigSI7h, FigSI7i, FigSI8a, FigSI8b, FigSI9top, FigSI9bottom, FigSI10a, FigSI10b, FigS11b, FigS11c]
